# Supplementary material for: Surf4 facilitates reprogramming by activating the cellular response to endoplasmic reticulum stress
Source: Cell Prolif. 2021 Sep 28;54(11):e13133. doi: 10.1111/cpr.13133 (PMC8560622; doi:10.1111/cpr.13133)
Supplement: Supplementary file 2 — Table S1 [file CPR-54-e13133-s002.xlsx]

## Sheet: Sheet1
Table S1. Primer sequences used in this paper. Related to Figure 1, Figure S1, Figure S2, Figure S3, Figure 4 and Figure S4.
Construction primers
Surf4 (Xba I) Forward	gcTCTAGAatgggacagaacgacc
Surf4 (EcoR I) Reverse	cgGAATTCttaccactctttcttcttctcatcc
Surf4-shRNA3# Forward	TGGAGTGAGCAGCGTGACTATTCAAGAGATAGTCACGCTGCTCACTCCTTTTTTC
Surf4-shRNA3# Reverse	TCGAGAAAAAAGGAGTGAGCAGCGTGACTATCTCTTGAATAGTCACGCTGCTCACTCCA
Ddit3 (XalI) Forward	CCTCTAGAATGGCAGCTGAGTCCCTGC
Ddit3 (EcoRI) Reverse	TCGAATTCTCATGCTTGGTGCAGGCTGACC
Hspa5 (BamHI) Forward	AAGGATCCATGATGAAGTTCACTGTGG
Hspa5 (XbaI) Reverse	GTTCTAGACTACAACTCATCTTTTTCTGATG
sXBP1 F (Pac I） Forward	CCTTAATTAAGCCACCATGGTGGTGGTGGCAGC
sXBP1 R (Xba I) Reverse	GTTCTAGATTAGACACTAATCAGCTGGGGgAAa
sXBP1 DBD Forward-1	ATGGTGGTGGTGGCAGCG
sXBP1 DBD Reverse-1	GCCCgGAGGAGAAaGCGAAaGCcCGgATGAGc
sXBP1 DBD Forward-2	CgGAGGAGAAaGCGAAaGCcCGgATGAGcGAGC
sXBP1 DBD Reverse-2	TTAGACACTAATCAGCTGGGG
Real time PCR primers
Surf4 rt Forward	GCCGACCAGTTCCTTCGAGTC
Surf4 rt Reverse	CACAGCCAGTCAATTGTCCCAG
β-actin rt Forward	GCCCTGAGGCTCTTTTCCAG
β-actin rt Reverse	TGCCACAGGATTCCATACCC
Endo-Oct4 rt Forward	TCTTTCCACCAGGCCCCCGGCTC
Endo-Oct4 rt Reverse	TGCGGGCGGACATGGGGAGATCC
Endo-Sox2 rt Forward	TAGAGCTAGACTCCGGGCGATGA
Endo-Sox2 rt Reverse	TTGCCTTAAACAAGACCACGAAA
Endo-Klf4 rt Forward	GCGAACTCACACAGGCGAGAAACC
Endo-Klf4 rt Reverse	TCGCTTCCTCTTCCTCCGACACA
Endo-c-Myc rt Forward	TGACCTAACTCGAGGAGGAGCTGGAATC
Endo-c-Myc rt Reverse	AAGTTTGAGGCAGTTAAAATTATGGCTGAAGC
Dppa4 rt Forward	TGCAAAGGCTAAAGCAACGG
Dppa4 rt Reverse	CCTCAACTCCAGCTTCCTACG
Rex1 rt Forward	ACGAGTGGCAGTTTCTTCTTGGGA
Rex1 rt Reverse	TATGACTCACTTCCAGGGGGCACT
Fgf5 rt Forward	AACTCCATGCAAGTGCCAAAT
Fgf5 rt Reverse	CGGACGCATAGGTATTATAGCTG
Nkx2.5 rt Forward	GACAAAGCCGAGACGGATGG
Nkx2.5 rt Reverse	CTGTCGCTTGCACTTGTAGC
Brachyury rt Forward	GAACCTCGGATTCACATCGTGAGA
Brachyury rt Reverse	ATCAAGGAAGGCTTTAGCAAATGGG
MyoD rt Forward	CCACTCCGGGACATAGACTTG
MyoD rt Reverse	AAAAGCGCAGGTCTGGTGAG
Bmp4 rt Forward	AGGAGGAGGAGGAAGAGCAG
Bmp4 rt Reverse	AACGATCGGCTGATTCTGAC
Kdr rt Forward	TTTGGCAAATACAACCCTTCAGA
Kdr rt Reverse	GCAGAAGATACTGTCACCACC
Sox7 rt Forward	CAAGATGCTGGGTAAGTGCG
Sox7 rt Reverse	CCTTTCCGAACAGCGTTGTC
Gata6 rt Forward	TTGCTCCGGTAACAGCAGTG
Gata6 rt Reverse	GTGGTCGCTTGTGTAGAAGGA
Sox17 rt Forward	GATGCGGGATACGCCAGTG
Sox17 rt Reverse	CCACCTCGCCTTTCACCTTTA
Afp rt Forward	CTTCCCTCATCCTCCTGCTAC
Afp rt Reverse	ACAAACTGGGTAAAGGTGATGG
Eomes rt Forward	GAGCTTCAACATAAACGGACTCAA
Eomes rt Reverse	CGGCCAGAACCACTTCCA
Elf5 rt Forward	ATGTTGGACTCCGTAACCCAT
Elf5 rt Reverse	GCAGGGTAGTAGTCTTCATTGCT
Cdx2 rt Forward	CAAGGACGTGAGCATGTATCC
Cdx2 rt Reverse	GTAACCACCGTAGTCCGGGTA
Hand1 rt Forward	CCATCATCACCACTCACACC
Hand1 rt Reverse	GACCACCATCCGTCTTTTTG
Bnip3 rt Forward	GCTCCAAGAGTTCTCACTGTGAC
Bnip3 rt Reverse	GTTTTTCTCGCCAAAGCTGTGGC
Kdelr3 rt Forward	GGTGAACTACAGTTACACGCCG
Kdelr3 rt Reverse	AGTGGTGATGGTCTCAGCCTCT
Krtcap2 rt Forward	GCCTTTTCGTCTTCTCCCTGAC
Krtcap2 rt Reverse	GACACAAACTCGGTGGATGAGG
Peg3 rt Forward	GAGGTCCAAGAGAACTGCCTAC
Peg3 rt Reverse	GAGAAGACTCGTCCTCACAGATC
Ero1l rt Forward	GGACTGTGTTGGCTGCTTCAAG
Ero1l rt Reverse	GCTGGAACTCATAACTTGGTCCG
Copa rt Forward	ACTGCCTAGACAGAGAGTGTCG
Copa rt Reverse	CCTACCAGCTTAGCGTTCCTCA
Serp1 rt Forward	GAGAGCAGTGTAAACCTCACAGG
Serp1 rt Reverse	TGGTCCGATACAGGAAAGATTCC
Slc1a4 rt F orward	GAGGGAGAAGACCTCATCCGAT
Slc1a4 rt Reverse	GTCACCAGCATGACGATGTCCT
Arf4 rt Forward	CAGGATCTGCCAAACGCTATGG
Arf4 rt Reverse	CTTGTGTAGCACAAGTGGCTTGG
Ddit3 rt Forward	CCACCACACCTGAAAGCAGAA
Ddit3 rt Reverse	AGGTGAAAGGCAGGGACTCA
Nab2 rt Forward	GGGTAGAACTCTTCTCACTGTCC
Nab2 rt Reverse	CTGCTGGATTTCATTGTGACTCTG
Cdca3 rt Forward	CTCGTTCACCTAGTGCTGGCAT
Cdca3 rt Reverse	GCAATGCCAAGAGTAGGAGAGC
Cyclin A2 rt Forward	ACCCTGCATTTGGCTGTGAA
Cyclin A2 rt Reverse	CTGCTTCTTGGAATAGGTATCGTC
Cyclin B2 rt Forward	GCTGCCTCTTGCCTGTCTCA
Cyclin B2 rt Reverse	GATGAACTTGGTACGGTTGTCATT
Cyclin D1 rt Forward	TGAGGAGCAGAAGTGCGAAGA
Cyclin D1 rt Reverse	GCCGGATAGAGTTGTCAGTGTAGA
Cyclin E1 rt Forward	ACCTTTCAGTCCGCTCCAGTA
Cyclin E1 rt Reverse	TCCAGGGCTGACTGCTATCC
Plk1 rt Forward	TCCCTATTACCTGCCTCACCA
Plk1 rt Reverse	ACTCAATGGCCTCATTTGTCTC
Cdk1 rt Forward	ACACACGAGGTAGTGACGC
Cdk1 rt Reverse	TCTGAGTCGCCGTGGAAAAG
Cdk4 rt Forward	TCGATATGAACCCGTGGCTG
Cdk4 rt Reverse	CACAGACATCCATCAGCCGTA
Cdk6 rt Forward	CGCCTATGGGAAGGTGTTCA
Cdk6 rt Reverse	GCACACATCAAACAACCTGACC
Cdc20 rt Forward	GCCCACCAAAAAGGAGCATC
Cdc20 rt Reverse	GATTTCGGGGGCATCAAGGA
Cdc25c rt Reverse	TGACGTCTATAGCCCCACCT
Cdc25c rt Forward	ATTTTGGGGTTCCTCCCGAC
Chek2 rt Forward	GTCTCACGCGGTCGGATA
Chek2 rt Reverse	GCAACTGAGAAGGAGTGCCT
E2f5 rt Forward	TCTCAAAGCGGCTGCAGATA
E2f5 rt Reverse	TTACAGCCAGCACCTACACC
Wee1 rt Forward	ATTGGCTGGCTCTGTTGATGA
Wee1 rt Reverse	CAGCTAAACTCCCACCATTAC A
Ccnb1 rt Forward	ATAATCCCTCTCCAAGCCCGA
Ccnb1 rt Reverse	TAACTGACTGCTCTTCCTCCAG
Ccnd1 rt Forward	TCAAGTGTGACCCGGACTG
Ccnd1 rt Reverse	GCTCCTTCCTCTTTGCGGG
Ccng2 rt Forward	CGACACGATGAAGGATTTGGG
Ccng2 rt Reverse	AGCCTCCATCAAGATCAGCC
Bub1b rt Forward	GCAGGCTGTTCAGCAAGAAG
Bub1b rt Reverse	ACTGGAACCTTTAGAATCAGGC
Bub3 rt Forward	CTTAGGCGGACAGGAGATGAC
Bub3 rt Reverse	AGTGTGCTGGTACTTGAGCC
Hspa5 rt Forward	TTCAGCCAATTATCAGCAAACTCT
Hspa5 rt Reverse	TTTTCTGATGTATCCTCTTCACCAGT
Grp94 rt Forward	AAGAATGAAGGAAAAACAGGACAAAA
Grp94 rt Reverse	CAAATGGAGAAGATTCCGCC
Atf4 rt Forward	GGGTTCTGTCTTCCACTCCA
Atf4 rt Reverse	AAGCAGCAGAGTCAGGCTTTC
Ero1 rt Forward	GGACTGTGTTGGCTGCTTCAAG
Ero1 rt Reverse	GCTGGAACTCATAACTTGGTCCG
sXbp1 rt Forward	CTGAGTCCGAATCAGGTGCAG
sXbp1 rt Reverse	GTCCATGGGAAGATGTTCTGG
