# Supplementary material for: Surf4 facilitates reprogramming by activating the cellular response to endoplasmic reticulum stress
Source: Cell Prolif. 2021 Sep 28;54(11):e13133. doi: 10.1111/cpr.13133 (PMC8560622; doi:10.1111/cpr.13133)
Supplement: Supplementary file 4 — Table S3 [file CPR-54-e13133-s001.xlsx]

## Sheet: FPKM
Table S3. FPKM values of samples (MEFs and the reprogramming cells (Control: OSKM+Vector or Surf4 OE: OSKM+Surf4) at the reprogramming day 3). Related to Figure 2.
GeneID	Vector.1	Vector.2	Surf4.1	Surf4.2	MEF.1	MEF.2
Sla2	0	0	33.6597	52.0958	0	0
Rpl30	0	0	56.9111	0	50.3801	0
AI837181	0	0	0	49.9081	0	78.2633
Surf4	137.692	139.563	2220.17	1908.74	239.309	240.98
Akt2	0.568623	0.180396	4.43172	30.0533	23.6429	26.5184
Gm12657	0	0	10.6003	11.7935	7.13978	6.88158
Rpl35	32.7687	29.266	377.883	366.993	309.912	277.634
Pex2	0.415398	0.168251	23.0971	0.368064	17.6366	0.357437
5730408K05Rik	0	0	7.30029	10.3861	6.29515	0
Nucb1	1.09237	1.32061	20.2036	18.0567	14.8942	2.46389
Trib3	7.76804	6.01902	66.4322	67.1263	12.5641	11.7407
Rpa1	2.06252	0.582645	17.1803	19.7792	0.172029	0.171538
Ddit3	41.0151	54.5119	340.63	353.699	102.2	103.634
Ly96	0	0	6.47198	5.73614	0.329222	2.10747
Car6	0.213181	0	5.53974	7.89802	0	0.183619
Aldh1l2	2.98242	2.4947	25.1138	23.7118	8.18963	8.51286
Ndufa5	0	0	11.2443	0	15.2868	0
Idnk	0.015208	0.319593	7.22406	6.23113	0.155888	7.19581
Ss18	5.87606	7.77357	50.9329	50.5507	36.7377	38.8748
Mir5130	0.190317	0.179787	7.14314	5.04112	5.33318	7.49803
Mal	35.4541	40.5431	31.7657	424.252	0.764401	1.07781
Angptl6	0.358501	1.00186	7.31681	10.2799	0.6503	0.544087
Ndrg1	16.7861	19.4765	109.205	111.015	7.90386	8.29235
Eif2ak2	0.244107	0.331865	6.66147	5.71287	0.281492	0
Bin1	2.20936	2.33596	17.7029	16.5146	24.3412	31.1539
Bloc1s1	0.598389	3.56485	15.9242	14.898	24.3646	29.3185
Atp5h	8.82916	0.404085	51.9584	5.01509	5.49934	7.77633
Pin4	0	0	0	7.79724	0	0
Chac1	12.5415	10.2982	52.8604	62.3595	25.2219	25.2437
Tox2	0	0.326479	3.78122	5.17729	0.198933	0
Snord58b	0	0	7.16143	0	0	5.0529
Pck2	7.76207	8.22254	39.6434	38.7486	14.8542	16.1397
Slc6a9	4.51135	5.43179	24.6958	25.0587	4.08383	4.17364
Fam129a	6.81712	5.70063	31.2232	29.6405	18.2165	19.0354
Atp5k	0.715417	0	0.875716	8.7264	0.820624	1.51934
Derl3	0.440877	0.158992	4.0778	4.51882	0.505139	0.99588
Ttc4	1.49946	1.8015	1.93129	16.8604	2.21519	8.29448
Pamr1	1.5876	1.39592	8.8082	8.60562	0.084062	0.134401
Tnpo2	3.38769	7.12678	22.9351	22.2909	3.37406	21.5101
Atf3	7.03289	7.23246	30.712	28.0763	2.69134	3.78344
Rragd	1.32305	1.24691	7.47968	7.55234	1.38155	1.48848
Hist1h4m	0	0	1.6964	3.73956	1.05531	1.14834
Acot2	7.06451	6.23174	27.987	26.7464	5.72231	6.00199
Rfxank	0.722675	0.203518	7.8436	0.770335	6.75394	0.579168
Sco2	0	0	5.20087	0	0	0
Adm2	1.01784	1.19955	6.60261	6.46331	1.0636	1.27893
Gpt2	4.94132	5.99791	21.1693	21.9352	5.53369	4.93745
B4galnt2	0.207904	0.476513	3.47563	3.54596	0.043131	0.046027
Hmox1	98.2175	97.6784	327.532	331.954	310.437	317.102
Nagpa	5.56185	6.35994	22.9553	21.0385	13.697	6.62806
Ugt1a7c	3.7517	8.20676	23.8027	20.2387	10.3283	9.72563
Klf15	0.138063	0	2.25571	2.78352	0.984213	1.02193
Lrrc3	0.190453	0.316175	2.94829	3.00166	1.20077	0.988233
Alad	0.526578	0.335839	3.35808	3.70492	0.15038	1.97546
Atl2	2.69964	2.02099	17.5997	1.64133	3.95312	3.77336
Mecom	0	0	4.23179	0	1.83625	0
Rorc	0.726559	0.67833	4.13027	4.45073	0	0
Zfp9	3.00238	2.84832	11.7338	10.6478	13.3405	12.201
Rassf1	23.0972	23.8052	79.2468	70.0778	30.5677	110.404
Gadd45a	15.0443	10.2461	42.8931	39.1981	11.1156	16.0168
Peg3	2.23811	1.78494	8.68765	7.8512	33.291	34.7065
Otub2	4.06915	4.69865	14.8704	16.1307	3.43142	3.08797
Mir328	0	0	1.28778	2.79772	0.458025	0
Slc17a9	2.77561	2.92478	10.456	10.6405	0.738452	0.897217
Txlna	8.2937	7.95924	10.1034	41.7676	7.63513	38.815
Gpr19	0	0	3.8643	0	3.52514	0
Arfgap3	9.63004	8.60778	27.6467	29.0405	11.6185	12.0845
Adh1	0.176877	0	2.46168	1.81285	0	0.481562
Cyfip1	4.92148	5.06705	14.7341	17.4823	11.7184	9.5378
Meg3	2.40713	2.12381	4.56706	12.0246	25.1014	28.7445
Nrbp2	0.728135	0.929383	4.07084	4.28738	2.39927	2.27421
Map2k7	2.5922	12.2403	12.597	33.0423	1.87676	9.61112
Mir27b	0.390472	0	3.31847	1.40985	0.633968	0.408118
Ggcx	3.96144	3.00683	11.444	11.7255	6.95607	7.15155
Lgals7	0	3.42809	7.3436	5.87274	0	0
Tom1	0.065902	6.66752	11.2561	11.1733	6.86635	0
Fgf21	0	0	1.70295	1.88783	0	0
B3gnt9	4.42165	2.70501	12.9653	10.3453	15.5213	17.4086
0610007N19Rik	4.88554	4.42296	14.2051	15.04	22.5029	20.7068
Btg4	0.305201	0.377964	2.6135	2.74409	0	0
Mageh1	23.5128	21.5508	63.3845	63.4436	27.0472	23.5349
Cdsn	3.95668	2.88656	11.1751	10.681	2.22326	2.60811
Ccdc132	0.551144	1.11743	4.12399	3.76664	0.568576	0.053631
Sec24d	8.22389	7.85668	21.0571	25.5995	17.7604	16.366
Ank2	1.24167	1.05162	4.80089	4.74845	2.14344	2.04243
Trp53inp1	1.15087	21.5193	32.4872	31.6649	20.844	21.5426
Sdhb	3.22086	6.12298	11.4202	16.8747	1.57221	0.429394
Gpnmb	1.64393	1.59254	6.49341	5.42541	18.9002	20.9854
Ndrg4	34.5116	0.395414	48.4493	47.5808	0.122772	0.115666
Mrpl42	0	14.7142	22.2544	19.6138	12.4285	0
Herpud1	46.4654	48.7166	128.07	124.893	33.7337	34.2566
Slc7a3	1.78552	1.42897	6.01405	5.641	0.363597	0.261668
Mtm1	2.27316	1.72905	8.05687	5.63183	1.71468	1.45504
Znrd1	4.0149	2.16488	10.1581	9.15353	7.69895	5.08169
Phkg2	1.60129	2.18855	5.99633	6.99173	0.903946	1.58078
Slc44a2	15.1432	1.38362	22.3898	23.5167	43.7122	45.8587
Mir17	0	0	2.8882	0.274305	0.51128	0
Krtcap2	11.0884	9.18175	24.5083	30.7093	35.267	18.0028
Mir3101	1.93149	0.561027	4.09846	5.44038	3.2564	8.54845
Slc3a2	42.2919	27.7645	112.575	68.397	48.2815	35.4027
Hint2	0	0	0.822893	2.24624	0	1.04965
Aldoc	0.93624	0.793809	3.84503	3.56921	0.554703	0.78163
Fam114a1	10.3268	8.11188	25.2661	23.6532	29.5155	29.7831
Sec16b	0.328779	0.400555	1.72561	2.93304	1.17207	1.26718
Ctsk	24.7818	23.0586	54.7605	63.8046	41.1069	43.976
Slc7a11	2.68884	2.03191	7.04256	7.16134	2.04403	1.83947
Cox7a2l	0.008061	149.296	182.66	179.137	131.264	1.13815
Daf2	0.112744	0	3.07018	0	0	0
Sqstm1	248.85	235.23	579.493	584.908	267.682	268.601
Cox6a2	0	0	1.15428	1.62601	0	0
Dnajb9	16.7476	17.9353	44.7145	40.6392	28.6332	27.9582
Slc2a10	1.74398	1.93845	5.59605	5.91658	9.5848	9.93078
Kars	10.4886	5.01463	23.4835	15.8964	7.13442	10.9403
Dusp23	2.5467	3.26656	7.4221	9.02312	7.02719	6.8427
Neil2	0.550197	0.329664	2.58484	2.17248	0.80004	0.648406
A230050P20Rik	0.094093	0	2.91125	0	2.26197	2.44144
E230016M11Rik	0.757508	2.25796	2.39142	7.36241	2.80643	1.18135
Spag9	2.54502	19.3579	28.2766	25.6228	17.1517	19.3809
Rpph1	10.7976	13.7867	26.7692	33.3658	45.9675	10.097
Snhg12	26.3904	25.9215	62.0535	62.0948	22.5869	23.4946
Ppp1r15a	49.2221	52.4713	120.711	117.588	75.9159	81.8861
Nap1l1	1.09736	56.4764	68.137	66.4847	17.7742	60.6852
Arl1	15.8925	27.1963	59.8683	41.3448	36.759	28.2211
Amz1	1.73142	1.68963	5.37941	5.02068	2.83992	3.16424
Trim46	1.26194	1.72331	4.99053	4.39492	4.93163	4.28252
Crebrf	2.80482	2.08324	6.95264	6.75356	2.38585	2.18225
Tspan13	0.570134	0.227932	1.55363	2.81771	0.337507	0.40214
Pycr1	0.734991	0.477502	2.60652	2.67477	0.980156	0.871205
Inha	0.2241	0.625144	2.24272	2.1828	1.45892	0.745085
Stx5a	20.6825	18.2462	47.3492	42.8371	24.6149	5.92826
Timp1	61.3801	60.25	193.386	82.8359	71.5667	209.361
Armcx6	2.4178	1.09759	5.96372	4.4475	4.7974	4.54799
Hspa5	373.231	380.338	856.706	838.747	169.896	421.635
Morf4l1	38.7158	0.293736	39.8118	49.1546	36.2222	32.0861
9430060I03Rik	2.29611	0	4.04539	3.47064	0	2.28606
Wbp1l	0.160415	61.8984	66.344	72.9985	57.3474	55.9145
Yif1a	10.8029	14.2658	26.6635	30.9224	17.7812	22.6302
Dguok	1.59985	0.983666	5.42867	2.6385	1.58947	3.5645
P4ha2	7.29733	1.0991	8.99836	11.6421	27.8877	26.3316
Fus	22.1453	19.4934	45.9327	47.0306	19.3446	40.6404
Vegfa	35.4841	34.847	78.5415	76.6741	70.885	42.2291
Cope	9.30213	9.52214	21.642	21.5616	11.9794	14.8507
Rab43	1.58464	24.2747	28.6263	29.7746	22.1869	22.6549
Atf5	144.421	134.165	302.092	300.785	326.984	287.692
Kdelr3	28.9103	27.5545	64.6589	58.9136	77.3157	83.1476
Uap1l1	21.7705	21.9698	49.1643	47.0743	29.7844	32.1115
Gch1	19.605	15.7243	38.218	39.6622	5.38763	6.14377
Egr1	29.4722	27.1567	60.0059	63.4192	60.3645	58.5048
Ddt	13.5588	11.4132	28.5808	27.1121	12.4269	15.7666
Bhlha15	1.27116	0.898982	3.26295	3.65401	0	0.153482
Nfil3	6.9418	5.13187	13.8881	14.1848	35.6553	32.955
Kbtbd11	0.869653	0.647242	3.00951	2.47268	0.099516	0.040061
Slc35g2	1.24822	0.720594	3.15285	3.28398	3.93989	2.54753
D10Bwg1379e	0.035722	0.064487	1.14373	1.31424	0.013519	0
Zfpl1	12.8846	7.88635	22.6457	23.5604	14.1516	14.3557
Ythdf3	14.6318	17.5844	34.1364	35.9428	32.4208	15.6806
Hid1	0.345873	0.637881	2.05842	2.22379	0.151916	0.22089
Copz2	7.80589	6.70768	15.7447	17.0185	29.5822	29.7772
Stbd1	6.16494	5.16604	12.5752	13.484	21.6066	20.9736
Ugt1a6a	8.48806	16.9468	27.1159	28.449	3.70465	2.99678
Krt5	3.27588	2.94084	7.90368	7.32988	5.01684	5.09257
Rasgef1a	0.277796	0.234617	1.64435	1.62346	0.184203	0.161979
Sec24a	5.38279	6.25608	13.2101	13.3586	8.49828	8.03998
Sec23a	21.1612	21.2924	47.3158	43.7963	29.4612	30.3236
Kcnk6	1.55602	1.43121	4.20129	4.2392	0.803703	0.568768
Xbp1	62.3217	58.786	133.232	122.482	74.3433	73.353
Vimp	35.3125	33.9934	74.9149	72.1679	47.172	45.7557
Acsbg1	0.536857	0.72672	2.48754	2.33172	1.69391	1.49177
Pecr	1.63397	0	3.15359	2.39093	1.46562	0.49183
Wdr61	0.574238	0.863143	2.26884	2.85371	1.89301	1.62253
Gla	3.468	3.44427	8.52232	7.93304	10.284	7.81692
Smim14	23.582	23.6191	50.2129	49.3801	28.773	28.2087
Gfpt1	7.15079	7.31716	16.1635	15.8027	14.8903	15.6987
Rbpj	0.063853	11.6945	13.3821	12.9647	1.99437	0.362384
Fam124a	1.16064	1.27796	2.98065	4.15994	0.900378	1.15769
Ift20	7.7665	10.4004	20.1901	19.3136	10.6123	11.7956
Dhrs3	26.0607	26.3776	52.6463	57.3629	9.80135	9.01853
Slc35a2	8.80022	17.7583	27.2044	29.5482	23.2408	1.54043
Crbn	3.74458	3.34394	1.09275	15.5468	8.78412	1.05543
Aaed1	8.16136	11.0118	18.0555	23.2414	10.9023	10.2073
Cldn4	8.03327	6.6501	16.3513	15.7039	13.2979	14.0994
Ccpg1	14.9771	12.2322	27.4311	30.1104	14.063	11.9244
Rcn3	15.6681	13.8162	31.3288	30.8315	160.019	160.388
Spty2d1	10.4239	10.5763	22.5544	22.1536	11.4951	11.7223
Lsm5	3.96151	0	3.95075	6.15529	4.41928	5.06523
Fabp7	1.52678	3.10968	4.24907	7.21786	2.0661	1.90908
1700010K23Rik	0	0.985422	2.7734	1.28139	0	0
Pla2g2e	0	0	1.18235	0.87365	0	0
Tmed3	46.0741	41.8862	93.1462	86.9774	77.3429	82.5394
Mir1839	0	0	0	2.04814	0.867268	0
Ogfod2	7.91236	7.29681	17.9335	14.8866	8.80638	9.53267
Gm129	3.15949	3.74195	7.45836	8.51153	3.01226	2.36754
Qpct	1.10493	0.587371	2.61374	2.83782	5.72914	6.27926
Mir5135	0	0.731639	1.71373	1.78889	0	0.324089
Tdg	17.3829	1.7441	19.7853	20.7144	7.4415	8.28602
Lrrfip2	1.37122	3.75517	7.42634	4.88637	3.96094	3.74578
Yipf5	22.8809	19.5489	42.2614	44.907	33.9919	28.339
Dbnl	34.5422	2.2077	37.611	37.9258	26.5262	29.738
Hp1bp3	1.96546	43.5946	47.8461	45.2192	36.9518	39.5113
Cdkn1a	2.15409	664.118	656.587	673.357	426.753	326.456
Tmem11	69.0953	1.3819	72.6056	69.8361	54.7688	55.7051
Gtf2e2	0.4826	12.5191	14.1702	13.7118	8.23776	8.06286
1700003F12Rik	1.83923	2.57152	5.75031	4.98121	1.72362	0.873032
Tbc1d23	5.07229	4.68926	10.2765	11.0162	6.32921	6.25906
Bag1	130.771	1.49168	135.629	128.262	104.674	130.699
Fam168b	1.05935	46.6781	48.6331	47.751	50.9696	0.451473
Vamp5	0.438816	0.240393	0.208115	3.08467	0.212302	0.40099
Aspscr1	2.25343	2.04754	8.73716	1.67759	6.90594	1.96711
Dnajb2	6.93529	2.24927	9.93647	10.0911	9.7131	8.2524
Coro2b	4.85705	4.56986	9.89176	10.608	0.814522	1.07854
Ppm1h	1.20913	0.880635	2.92532	3.12256	1.33158	1.28795
Slc43a3	4.12359	5.98994	11.3681	10.4556	6.94027	7.82025
Ifrd1	26.8809	20.0078	47.001	47.1041	36.5799	33.565
Mcoln1	3.3746	4.69401	8.32276	9.42288	6.15477	6.57596
Cdk20	1.75724	2.51018	5.29596	4.99056	3.15943	2.76211
Mt2	148.297	145.115	289.116	286.804	98.946	96.7906
Palm	1.14156	71.288	70.7928	72.6426	0.12605	33.3483
Ikbkb	0.645442	8.51126	9.54197	10.2256	5.96648	6.51437
Plscr4	0.946678	1.02828	2.48453	3.26091	1.60773	1.65621
Usmg5	0	0.318997	0.8348	1.68305	0	1.10027
Cpeb1	1.13064	1.83398	4.0584	3.6022	3.76117	3.2536
Thyn1	1.53693	1.90461	1.37524	7.18764	0.688653	1.38264
Acot7	8.69828	88.5067	83.0793	106.619	69.992	67.973
Ngfrap1	300.162	0.648267	290.037	291.956	439.762	449.964
Tom1l2	16.1279	12.8923	29.2891	28.4976	17.1632	18.4567
Copb1	14.1013	15.313	32.543	25.9768	15.226	12.619
Fam177a	0	0	1.85153	0	3.06847	2.12556
Hexa	9.63427	9.64706	19.1679	19.8108	49.5667	54.034
Snora30	1.99798	1.20416	1.19442	6.8096	0.820058	1.66626
Blzf1	8.28584	7.26707	17.0542	14.6932	6.03043	5.32858
Sdf2l1	53.2514	49.1565	98.2651	100.118	42.9196	39.4549
H2-K2	0.388425	1.44083	2.57493	2.76893	0	0.210956
Tcp11l2	2.78987	3.22869	7.0331	6.33713	2.0744	2.45498
Mir1249	0.204681	0.122873	1.8567	0.585184	0.222898	0
Slc41a2	1.76929	1.86056	4.76544	3.96832	12.8612	12.111
Hbb-y	113.612	102.999	202.962	211.637	0	0
Capzb	1.07553	122.703	108.326	129.092	157.245	140
Selk	34.477	34.3339	69.006	63.7771	45.2056	42.8803
Golga5	14.5992	12.5265	24.2478	29.1469	13.8776	14.4529
Gbf1	7.34911	5.88767	13.4541	13.523	9.41111	7.77225
Iffo2	5.13615	21.0766	26.201	25.3983	21.466	16.5466
Fkbp1b	0	0	1.19544	0.603994	1.55606	1.18508
Mfap1b	6.91027	8.59727	11.4223	19.8208	5.42021	5.47759
Stmn1	28.1905	27.08	52.9941	53.4748	43.8433	23.6887
Serp1	135.802	139.832	262.13	261.105	142.319	140.249
Scnm1	1.49234	6.15194	9.93748	6.30698	4.85381	6.25692
Lyz2	0	0	1.10881	0.666568	1.59106	2.08713
Slc1a4	18.899	19.6733	35.5956	38.9893	13.8453	14.1443
Gm3776	3.12459	4.97693	9.06804	7.99309	0.195908	0
Dcaf13	3.71737	3.86667	5.69528	10.3793	2.92623	2.77587
Slc25a22	1.53244	12.2302	13.2853	14.4146	19.4375	21.0319
Nadk	6.87352	74.9778	77.9843	77.9363	4.74252	79.53
Zfp68	12.2021	1.91837	14.954	13.406	7.55053	6.73591
Aars	25.6786	22.5908	52.8557	39.7013	27.4025	28.8524
4930579K19Rik	0.227274	0.239891	0.827036	1.81035	0.770685	0.759282
Tuba8	0	0	0.850124	0.906075	2.88616	3.38112
Snai2	8.86861	9.97701	18.7477	18.3967	47.5362	46.2425
D6Wsu163e	1.72118	2.89859	4.78815	5.63679	3.74873	1.77146
Bex2	1.90194	2.55111	4.02737	6.07631	1.85242	1.44504
Sord	3.84397	4.115	9.00193	7.67041	10.5387	13.0255
Akna	0.337638	0.354759	1.63394	1.40944	0.820338	0.627481
Calcrl	1.21807	1.40942	3.06499	3.59599	3.71505	4.40635
Sec16a	13.4258	13.0764	26.1935	25.0884	16.8246	17.6093
D330050I16Rik	4.5701	2.98297	8.23801	7.60062	5.46883	7.55818
G0s2	1.93849	1.93622	4.37125	4.598	0.357062	1.36064
Tmem243	1.48528	0	3.48438	1.01767	0.943888	1.22267
Foxd3	1.19163	1.1085	3.60827	2.40676	1.976	1.99073
Pdxdc1	15.4726	15.4086	31.0285	28.235	20.8592	20.6226
Gtpbp2	13.7723	14.3268	25.5411	28.5299	10.9462	11.6943
Abi1	12.1349	50.6364	60.8545	57.752	39.2064	9.80869
Ube2e1	6.80978	6.27562	14.5939	11.4848	0.285725	3.00305
Entpd2	0	0.186498	0.989863	1.07826	0.238529	0.111511
Klf11	2.7809	2.44156	5.50851	5.92706	2.70642	2.77075
Gba	2.37602	14.2486	17.0098	15.6224	24.8353	17.6359
Fibin	0.515359	0.506921	1.64791	1.96969	7.28342	7.93774
LOC100504608	0	2.37972	3.6904	2.44837	1.25162	2.48365
Hagh	9.04418	5.55559	17.4576	11.3751	3.53544	6.56388
Gnptg	2.78085	3.7705	6.1648	7.71631	4.66494	5.27052
Snord123	0	0	1.63282	0.08146	0	0.962759
Myadm	369.553	5.46976	332.563	363.516	372.781	355.527
Zfand2a	28.4839	31.8862	55.0876	58.2935	29.3713	29.4281
Sox15	0	0	0.365467	1.33183	0.297036	0.199621
Myog	0	0	0.787181	0.906788	0	0
Klhl24	6.26732	5.94076	12.0367	12.1845	4.50687	4.25524
Sel1l	22.8671	22.9346	42.9108	43.2325	26.948	26.848
Sec22b	27.5529	30.739	51.6088	57.5162	50.0873	47.9725
Apobr	0.540621	0.626001	2.17171	1.66131	4.46652	4.97051
Dtna	3.76809	2.92983	7.30458	6.70205	2.27544	2.84346
Rint1	3.18195	2.97958	6.82143	6.19207	3.74969	3.33542
Stt3a	13.7705	13.6303	26.8817	25.1492	21.0045	24.536
Hs1bp3	12.0658	12.0324	22.7717	23.1776	19.8826	17.2229
Tcfl5	10.7523	9.65767	20.1168	19.0132	8.20828	8.83132
Mir378b	0	0	0	1.66968	0	0
Mir3096	0.026132	0	0.693455	1.02407	0.084312	0
Mthfr	11.3006	11.3665	21.148	22.0611	17.1931	15.8721
Sec31a	29.9257	29.6119	50.9591	59.7388	37.929	40.6026
Map2	1.60299	1.58318	3.78259	3.70039	1.43598	1.22989
Eaf2	0	0.254146	0.837126	1.27944	0	0.420002
Armcx1	17.7525	17.1748	33.4095	32.0175	19.4752	20.6341
Stk32a	0.276619	0.423773	1.6153	1.31245	0.128821	0.231916
Usp11	0.475545	0.542809	1.82995	1.6776	1.75923	1.39821
Ypel3	3.52548	28.9746	47.6275	13.2868	1.7102	14.9203
Tmem154	6.67068	7.32186	12.6983	14.4402	3.11813	3.12322
Scarna13	0	0.485191	1.20738	1.32042	1.80915	1.75461
Slc40a1	0.896895	0.933577	2.54077	2.43581	0.401127	0.575001
Eif2ak3	8.91504	9.69069	17.7247	17.778	5.99531	6.51734
Gstt2	0.715887	0.572603	1.98211	2.0013	1.56296	1.78161
Bnip3	2.58299	3.30754	6.35273	5.95765	24.6978	21.1709
Pgm3	2.50059	3.42363	6.01799	6.35012	4.20575	4.36365
Gstm6	0	0	0.8847	0.73383	0.538965	0.31034
3230401D17Rik	25.4203	23.2677	44.0936	45.5579	26.4645	27.6055
5430416N02Rik	5.50644	7.115	12.6481	11.7815	5.08604	5.08726
Gsta1	3.19134	4.11303	7.06174	7.73163	0	0
Kdelr2	74.4478	81.8235	138.58	144.88	131.133	133.2
Tmem167b	21.2663	18.231	38.4714	34.3438	23.9848	23.1495
Srpr	45.7222	47.4362	86.7539	82.6511	40.6541	39.5299
Copa	27.9468	23.1468	45.2775	48.325	33.6544	30.5957
Pigc	0.012953	11.764	10.233	12.5724	8.18818	7.95287
Gle1	8.24685	8.64864	16.2219	15.7973	8.49081	9.47394
Gnpda1	17.5533	16.2346	29.8222	32.5746	18.4665	14.8211
Ypel4	0.342501	0.19044	1.04908	1.50846	0.140733	0.587013
Golga3	10.8004	8.69552	18.8134	17.8554	12.5752	13.3141
Dppa5a	0.368429	0.309565	0.815273	2.00167	1.00787	1.04411
Copb2	25.674	23.2368	43.8704	45.6425	30.5346	31.9537
Tbc1d15	10.9762	9.53517	20.3465	18.1128	10.2563	10.31
Tm2d3	13.3053	2.73127	15.1089	15.29	4.51532	6.29712
Emp3	46.7277	43.0548	27.8008	135.053	56.202	57.3028
Gm5176	0.410559	0.09603	1.4221	1.07913	0.378199	0.568539
Hist2h4	0.364042	0.404846	1.3414	1.62292	0.941551	0.795914
Vldlr	0.684796	0.679548	2.06123	1.96749	1.21837	1.34495
Sirpa	4.50771	4.47282	8.03253	9.63947	10.0173	8.66159
Hhip	0.277944	0.244466	1.27097	1.24783	1.08345	1.28125
Ctns	9.19811	8.92493	17.3048	16.6966	6.58364	6.07854
AI597468	11.8358	11.6047	21.0593	22.373	29.8952	26.755
Slc38a7	11.9581	10.5497	21.6123	20.0283	11.9099	13.015
Ccdc85b	2.95738	33.7515	32.8307	34.0769	60.9727	58.7248
Aldh6a1	1.78661	2.79404	5.07011	4.64413	2.60727	2.34453
Efna1	4.67492	3.46977	7.99151	8.06207	1.45598	1.19187
Ufl1	2.34452	2.01215	4.36479	4.93256	1.99621	2.32964
Manf	59.0255	69.107	118.216	111.054	90.0627	86.6315
Dpp7	9.72202	11.8259	19.7989	20.0381	11.4661	11.4276
Rian	11.1723	9.8644	19.1269	19.7885	107.755	103.618
Gng2	1.74693	1.42769	3.35293	3.83545	4.47417	4.71045
Fam171b	1.12323	1.04971	3.15864	2.24658	5.92906	6.57631
Cage1	0.546214	0.599468	1.88482	1.69138	1.03735	0.600119
Hyou1	40.7064	36.9979	68.3803	70.8937	37.5715	35.9901
Slc27a1	1.66923	2.32661	4.44339	4.17153	8.21681	9.71255
Atf4	193.27	201.968	351.126	350.108	225.61	237.303
Rbm3	3.7599	54.1952	49.1056	54.6736	2.23213	3.35223
Golgb1	15.1799	16.7347	29.417	28.4004	13.4331	12.9448
Pqlc1	17.4592	4.40264	22.0818	17.9851	26.4514	27.1701
Rab6a	15.9736	62.8224	68.1301	72.3074	16.5251	17.1234
Pdpk1	5.66881	18.3191	22.5015	21.3101	12.2883	13.0682
Arf4	254.738	247.47	416.874	467.794	286.851	283.104
Renbp	15.4118	11.8535	25.2209	24.1982	13.2387	16.722
Bhlhe41	2.00349	0.673683	3.0923	3.11417	3.24978	3.3353
Slc25a33	5.10982	6.81301	12.6196	9.77784	5.92084	6.06827
Tmem151a	22.5682	24.8165	40.5649	43.8475	4.59775	4.04
Snx32	1.18236	0.6267	2.38207	2.2713	1.81223	1.54988
Zbtb18	6.15935	4.75217	10.8205	9.71595	7.05357	7.081
Lpin3	0.767729	0.766943	2.26761	1.90149	2.5235	4.71702
Snora75	1.19224	0	2.4058	1.16532	1.02134	1.17983
Cox5a	62.1018	0	58.5524	51.2809	29.4709	30.5626
Hapln4	0.589267	0.479508	1.57222	1.78073	1.73686	1.40723
Mgst1	27.9551	31.8624	51.4963	54.2316	21.2951	22.2967
Sprr2h	0	0	0.960801	0.522318	0	0
Tceal1	1.4964	2.78434	4.77251	4.16191	10.0058	13.4489
Ate1	11.1225	2.35554	12.2785	12.6508	18.109	18.366
Pink1	17.6911	18.5607	30.9401	33.5874	10.7082	9.32991
Mir23b	1.61925	0	1.77098	2.51866	0	0
Napb	1.52462	1.89737	3.53469	3.88755	1.01177	0.70752
Tead1	31.744	1.2589	29.027	29.78	67.3162	64.2613
Scfd2	3.29546	3.24818	6.6086	6.23291	3.15112	3.3517
Ddx50	14.2208	12.6654	24.5165	23.633	16.1463	15.7824
Slc26a11	1.67086	1.59591	3.77609	3.36487	1.82309	2.02195
Gramd3	1.99946	2.10325	3.975	4.60405	4.14947	4.96049
Darc	0.744384	2.57521	3.82933	3.38881	0.7362	0.636796
Camkk1	4.24672	5.65566	8.31967	10.2996	4.45297	4.54168
E130102H24Rik	0	0	0.064276	1.39848	0.022259	0.830242
Mir19a	0	0	0	1.46118	0	0
Fam109b	0.719006	0.388225	1.93744	1.43892	1.11759	1.48641
2310044G17Rik	0.127137	17.1641	15.9221	15.4422	14.0741	13.6362
Gpr137b	7.22501	7.60258	13.6598	13.4153	10.9352	12.1075
Atp5g2	17.7594	21.5814	20.908	48.5097	41.366	14.0651
Nagk	7.03553	1.94965	13.7956	3.18108	2.99054	14.2089
4930556M19Rik	1.02347	1.52536	3.11203	2.742	3.1297	3.2847
Arrdc2	2.81322	2.43162	5.86128	4.62899	1.68271	1.56356
Mir147	19.4085	0.625235	35.4425	0.530135	2.98952	5.2812
Mrpl21	0.117247	7.08262	6.88941	6.96509	0.097722	0.643385
Aldh18a1	15.6035	16.1851	26.6198	29.5897	16.2132	19.1439
Mir99b	0	0	1.4441	0	0.571223	1.48963
Lims2	2.72491	2.0124	4.67317	4.92003	15.9611	13.9965
Bet1l	18.019	17.5737	31.626	30.9596	29.1843	26.6584
Nucb2	0	0	1.43506	0	2.42776	0.062995
Dnajc19	0.644513	1.10116	0.457721	3.9726	0.587855	1.23841
Pdcd5	26.7473	0	25.2705	22.028	33.4959	28.1108
Txnl4a	208.252	37.2637	209.57	212.668	17.9538	146.247
Mir1224	0	0	1.42286	0	0	0
Emp2	33.9996	36.2901	62.2763	59.3344	32.6277	30.8489
Paqr3	1.64175	2.61872	4.73024	3.96646	0.937541	1.55451
Rhbdd1	18.6984	18.0145	31.351	32.764	19.1953	21.5642
Gng13	0	0	1.41545	0	0	0
Tbl2	7.80145	7.42144	14.0949	13.3154	7.03184	6.15386
2810408A11Rik	0.859809	0.35355	0.820859	2.66285	0.276196	0.423241
Chid1	0.707507	6.80904	6.95134	7.28273	0.777267	0.681563
Hist1h1c	138.428	143.655	247.909	234.665	147.982	148.712
Gpr133	2.87473	2.73211	6.00934	4.96093	0.086482	0.145162
Mirlet7d	0	0	1.40905	0	0	1.72193
Zfp655	12.1869	12.0528	22.1589	20.5454	14.0484	12.8517
Armcx3	17.11	16.5391	29.2283	29.4415	19.0752	18.518
Fkbp7	8.95823	13.7398	21.8896	18.1345	25.239	23.2646
Gabarapl2	40.1428	45.3228	72.0166	74.8011	21.3038	24.3104
Nr2c2ap	1.77323	2.88626	8.04683	1.26794	5.98634	0.540232
Gm9920	0	0.737009	1.00199	1.64736	1.7927	1.53436
Ssbp1	0.239898	1.12682	2.13896	1.57712	0.574062	1.66747
Afap1	11.2269	10.044	17.8752	19.6091	23.4785	22.5307
Dsc2	3.7108	3.37208	6.64335	6.76731	0.728655	0.862357
Ank	10.8069	11.4536	19.0568	20.1042	20.2594	21.7757
Fabp3	14.0911	23.0074	32.6276	31.695	19.3925	16.2169
Gm4980	2.17532	1.50292	3.91113	3.7193	0.209318	0.242335
Ccdc111	1.84692	1.03863	3.24659	3.0392	2.02142	1.88031
Hcn4	0.041695	0.095115	1.00127	0.620347	0.029245	0.101009
Crym	10.8177	10.0689	16.8782	19.9062	0.175391	0
Arfgap2	2.32028	16.2868	15.8905	17.0301	1.71005	13.6793
Arfgap1	2.79968	25.7347	6.09419	43.6052	28.6812	27.3996
Cyp4f17	1.47471	1.31761	3.96572	2.14282	1.96306	1.32486
Mospd1	13.5686	13.6119	24.4601	22.9012	13.6477	14.1937
Dnajc1	6.0645	2.84287	8.69346	7.74777	7.00183	6.93675
Snora74a	0.055006	0.68722	0.474074	2.16193	0.014959	0
2610005L07Rik	4.98012	7.0777	11.075	10.6902	8.28661	7.73892
Mfsd11	13.4575	13.5495	25.7348	21.2935	15.4599	13.7961
Arhgap22	1.75486	2.58189	3.83143	4.87906	3.92026	4.47813
Tbx6	0.067498	0	0.386653	1.1075	0	0
Vkorc1	33.1546	28.3361	49.59	55.7014	55.1375	53.9645
Sec22a	3.14793	4.12511	7.37643	6.29065	3.8527	3.93546
Fkbp11	9.67399	14.1772	20.9335	20.7366	16.7884	16.8663
Anpep	0.546623	0.313693	1.45308	1.37715	0.394247	0.321505
Bbc3	12.4744	12.8525	21.5648	22.5719	11.7248	10.5579
Bet1	16.6872	16.5538	27.8647	29.6285	14.6558	16.463
1110001A16Rik	0.000358	6.31393	5.73099	6.30501	7.59731	6.44387
Vrk3	0.791168	0.582915	2.41854	1.27722	1.33133	1.47437
Cuta	32.0386	18.1219	43.0678	42.9053	43.6976	38.1365
Mirlet7b	0	0	0.233605	1.13853	2.08204	0.136915
Frat1	0.751404	0.696052	1.70389	2.10182	0.446296	0.261426
Ctsa	27.7361	25.0827	45.6976	44.5514	44.1061	44.5443
Tcf23	0.637011	1.01286	2.23026	1.91118	0	0
1110046J04Rik	0	0.434705	0.985037	1.11063	3.66026	3.47054
Insig1	77.7103	75.5849	128.646	130.482	55.2254	53.2382
Ttc17	3.7619	3.4662	7.50766	5.99943	4.3937	3.90139
Daxx	13.6348	5.22895	17.9923	15.0511	13.47	13.131
Ormdl3	16.3884	16.4238	29.1574	27.3094	37.7262	40.549
Rpp25	7.35358	6.83175	12.4283	12.7534	4.13395	3.43806
Psme2	0	0.251888	0.74913	1.02767	1.30215	0.628593
Tom1l1	4.57254	4.64407	9.03572	7.76997	3.29375	3.43722
2410018M08Rik	2.0235	1.81178	3.87852	3.89855	1.83543	1.40344
Dmtn	1.71365	1.60047	3.50384	3.39358	1.0935	1.20348
Mpzl3	1.86909	3.2144	4.60322	5.25651	1.22207	0.970365
Ndufv2	5.22696	4.63237	13.4211	4.41612	9.98228	2.99279
Atp6v0c	0.00743	0	1.35441	0	0	0
Pnrc1	34.139	29.3506	55.4353	51.9687	28.8824	27.6453
Ntn3	16.1974	9.43584	25.9548	18.1854	0.433683	0.404182
Srxn1	68.3751	69.964	117.842	114.263	67.133	70.9428
Mir485	0	0	1.3353	0	0	0
Tmem120b	2.41377	2.04903	3.96461	4.81278	3.08479	2.72636
LOC106740	1.87323	0.63196	2.58093	2.92868	3.08202	3.37109
Hsd3b7	22.193	25.6519	39.5636	41.4669	1.15962	6.95474
Dnase2a	1.98793	2.62041	4.16517	4.84245	6.95539	7.29309
Fbxo44	1.35849	1.09533	2.61274	2.80085	3.52481	4.30761
Prrc1	12.7809	12.1703	21.2574	21.5727	19.1246	15.8374
Gm12238	0.979097	0	0.419255	2.5354	0	1.42656
Rrbp1	19.2024	19.6088	33.2302	32.5719	20.0425	38.777
Creb3l1	1.87071	2.30751	4.28857	3.97476	24.4829	23.7512
Procr	25.2107	24.9488	42.344	42.2939	40.9523	45.6263
G630090E17Rik	0	0.235088	0.782008	0.92991	0.439799	0.769092
Cstb	81.8899	83.4356	131.292	144.056	193.776	208.43
Tgoln1	46.4876	46.7539	77.1305	78.7248	63.113	59.7869
Asap2	1.9727	19.6145	18.7946	18.2862	3.11941	3.0726
Trmt61b	4.26283	5.5911	10.3353	7.29866	1.94471	1.6904
Nnmt	2.6525	2.91237	5.45594	5.07179	10.7558	12.0443
Acp5	0.818166	0.574342	1.45792	2.15955	0.776422	0.738349
AF357359	16.1525	6.44224	18.3521	20.3449	130.188	123.841
Mapk1ip1	10.1922	10.4896	17.2887	18.2426	6.60543	5.434
Cldn23	0.086979	0.470994	1.12755	1.10485	0.328433	0.582956
Cadm3	4.38283	5.11959	8.83588	8.18816	1.03126	1.22477
Isg20	2.73265	3.35667	4.23461	7.14089	5.15813	3.33606
Pip5k1c	65.9023	7.39675	60.311	62.1328	39.3191	37.657
Snord89	0.235853	0.7558	1.73215	1.20383	1.83149	0.871592
Mir194-1	0.18548	0	1.60575	0	0.740475	0
Plin4	1.09254	1.1493	2.60436	2.39217	1.94287	1.45181
Bckdha	13.0963	10.15	20.385	19.2406	8.31908	9.30511
Gpr107	10.5199	12.1792	19.8759	18.8161	12.2361	13.162
Nupr1	327.273	273.602	497.466	493.331	74.946	59.584
Cebpa	0.923356	1.20598	2.91651	1.88328	1.15839	1.17153
Psmg4	16.3758	11.5185	24.5304	22.6865	8.52435	10.6548
AA465934	1.35592	0	1.00552	2.51938	2.70689	1.60412
Unc50	21.3541	21.8375	34.815	37.5736	22.3052	24.7039
Mroh1	2.03045	1.08775	3.81748	2.60202	4.33954	4.42378
Fbxl3	20.601	20.7365	35.9711	33.3089	17.573	17.2297
Trpm4	2.29863	3.07289	5.04934	5.06417	1.29617	0.991733
Apoe	1.78905	1.24019	3.31705	2.94574	5.5216	11.8578
Arfip2	24.6206	26.8629	42.2015	43.6114	21.3534	18.8556
Fcgrt	1.92499	2.6609	4.533	4.27774	7.77715	8.32198
Gpr180	8.36567	6.88167	13.3013	12.9673	11.9441	14.171
Srprb	34.0278	30.2554	52.7612	53.7981	44.3985	43.9361
Ptprs	11.9764	14.1158	22.4385	21.5555	12.6333	11.6015
Mipol1	1.45845	0	2.30161	1.35459	0.367182	0.524222
Atg13	10.5627	11.9527	19.6865	18.3468	8.83221	7.88492
Dact2	4.34561	4.05137	7.79852	7.17808	1.77178	1.04586
Bcan	0	0	0.630917	0.634105	0.110268	0.083566
Rtn4	96.58	23.2755	101.659	95.164	28.2433	190.758
A330069E16Rik	0	1.60509	1.35572	2.52598	1.19634	2.72058
Tbc1d9	6.09103	5.99899	10.0288	10.9536	3.66185	4.31449
Mrps22	2.77995	2.64878	4.60716	5.49463	0	2.82213
Arrb1	17.9756	1.29543	16.2341	16.3948	2.58742	3.05065
Mnd1	0	0	1.25499	0	1.12363	1.28035
Gpatch3	5.32517	4.85966	9.05741	8.77196	4.13724	5.21713
Wdr7	4.38619	4.88626	7.70172	8.63393	4.94943	3.92847
Pcx	1.11273	1.15529	2.68867	2.24775	4.51584	4.28937
Kcnn4	4.86381	4.01062	6.14644	9.51299	4.48255	3.92218
Birc7	8.09484	8.30681	13.0312	14.8463	0	0
Ptcra	0	0	0.626049	0.619459	0	0.151179
Tbc1d17	4.97927	5.78055	10.0662	8.63285	5.74188	6.05614
Zcrb1	2.84225	0.470025	3.17982	3.43704	3.18832	1.93201
Dhx40	5.51715	4.06121	9.59383	7.18051	9.16297	9.10917
Gm14288	0	0	1.24176	0	0	0
Dhrs9	0.437917	0.535088	1.16071	1.65749	11.7723	14.3952
Mir1906-1	0	0.420974	1.92266	0	0	11.2998
Zcchc2	2.11983	13.401	13.1117	13.2736	11.5083	10.8417
Ece2	14.2888	13.5143	20.7054	25.5715	11.7334	12.7363
Slc35e1	24.5454	23.4535	39.3279	39.6385	23.8118	25.0451
Gm11110	2.81672	2.88364	5.94316	4.52312	1.85876	3.26436
Prss12	0.971168	0.635149	1.7431	2.09259	1.8842	1.96332
Klf6	45.4853	43.9382	72.1599	73.775	109.734	101.54
Araf	25.6193	9.89216	30.6327	28.0157	7.12798	10.1446
Impact	33.4547	32.9964	52.8632	55.7811	48.4461	45.8519
6430548M08Rik	3.62301	4.4247	7.10631	7.13312	1.33488	1.10233
Dhrs7	4.35331	9.36625	10.376	12.9936	3.83969	6.17037
Insl6	0	0.381316	1.16772	0.671853	2.87951	2.70383
AA467197	4.17845	5.7845	6.5418	10.736	0.782639	1.19346
Golm1	55.0188	4.17908	49.1524	47.4004	21.4121	21.7904
Mir1938	0.527861	3.40174	4.12291	3.42552	4.16147	3.0584
Lhfpl2	5.46086	4.23222	8.29961	8.52773	14.4471	15.8326
Mr1	0.694908	0.943552	2.03844	1.81959	5.04854	7.04264
Pdia4	77.7214	80.2982	129.294	126.308	125.96	129.545
Pus1	45.2176	3.58746	40.1146	39.647	2.58564	21.346
2019-09-08	24.9899	23.2029	38.8026	39.9576	28.6074	26.8261
Txlng	3.17854	3.5084	5.27041	6.70173	2.26526	2.21318
Tsc22d3	5.11304	5.15386	8.97818	8.74859	16.2634	15.8629
Ak1	1.35337	116.526	95.4683	95.3065	135.825	128.668
Tapbpl	3.33379	3.97964	6.5332	6.42544	4.48414	5.09581
Acbd3	26.8752	26.7526	43.5759	43.7555	31.6827	32.687
Mterfd1	3.98192	3.76512	7.63134	6.01577	4.66433	3.4745
Napa	79.155	77.1037	125.671	126.291	94.9559	86.5789
Bdkrb2	3.2675	3.35925	7.18907	4.6356	3.31419	1.73509
Foxp3	0.35333	0	1.69546	0.075095	0.029468	1.81272
Decr2	6.33518	7.59585	11.6766	11.8434	12.6678	14.2529
Oasl1	0.666288	1.36431	2.17832	2.27199	1.03462	1.1139
Izumo4	1.24727	0.578709	1.85833	2.26364	5.09402	5.71507
Myef2	9.89339	9.57796	10.4762	21.8778	4.75523	3.98631
Dedd2	16.0247	14.7258	25.6369	24.7159	4.86281	3.41597
3110043O21Rik	6.72131	6.02151	9.63155	11.9253	5.15094	6.73885
Nrip2	0.334321	0	0.862661	0.866627	0.198857	0.194453
Cxcl16	7.58025	9.01012	14.1527	13.5432	5.25902	4.48823
Nelfe	13.903	2.01124	13.1608	13.4496	2.24842	2.21767
Mavs	49.6498	11.3838	50.3745	48.2172	16.8741	16.1046
Gfra1	2.10298	0.742119	2.57474	3.15411	8.1337	8.93295
Mt1	350.873	332.646	498.457	592.882	282.291	308.68
1700012B15Rik	2.96256	2.07141	4.32376	4.89078	2.83775	3.30219
Haus1	1.3785	0.729082	2.87785	1.66661	1.04323	1.36282
Zfyve27	6.55903	4.20333	9.50306	8.82683	6.47427	6.35422
Zfp275	11.5985	4.35033	12.9508	13.6368	14.2511	13.6829
Dok5	0.931047	0.870196	2.05307	1.99734	5.08982	4.67871
Derl1	39.4327	40.584	65.2376	63.2944	49.2117	49.8453
S100a14	2.87166	2.77157	5.82627	4.33571	2.40198	1.56105
Mir132	0	0	1.18154	0	0	1.8832
Cgref1	0.037698	0.688493	1.01829	1.31252	0.488843	0.581483
Klhl13	4.3066	4.47565	7.51341	7.61507	4.38798	5.2294
AA415398	0.504511	0.344153	1.30167	1.22046	1.07745	0.688423
Mirlet7c-2	0	0	1.17428	0	0.241629	1.41123
Myo6	3.02984	2.50409	4.83902	5.11832	1.7095	1.78497
Bphl	2.72691	1.93456	3.97136	4.59605	4.25816	4.31212
Fuom	0	0.892277	1.74848	0.839325	1.20878	1.2669
Plp1	0.424904	0	1.16442	0.680567	1.31922	1.25151
Foxp1	11.0456	2.40457	10.4279	12.0634	8.13316	5.57452
Tmem41b	11.2596	11.302	18.2002	18.7302	19.3577	20.6729
Ero1l	23.8779	21.5988	36.3481	36.8786	20.3166	19.709
Bsdc1	22.8505	24.1504	37.0487	38.5853	21.711	19.5101
AW549877	14.7111	15.1802	24.5223	23.9517	16.6691	14.7878
Hmgn3	8.75054	40.7415	34.1853	45.3057	15.8681	13.1718
4930481A15Rik	0.117302	0.116075	0.764117	0.766909	0.481765	0.151772
Sema4c	2.27921	1.82921	4.19511	3.45119	6.39016	5.75953
Rnaset2b	0	0	0.660544	0.497631	0.951543	1.07409
Mir1843b	0	0	0.692579	0.465487	0	0
Nat9	10.5975	9.24472	17.0105	15.4676	9.40439	7.31599
Ddr2	30.6369	31.5085	49.5592	49.6781	39.5936	40.7903
Tspan7	4.01311	4.32688	6.08431	8.23328	15.0322	13.7814
Hk1	10.6384	9.27488	9.63619	22.9364	12.6022	12.1445
Ero1lb	2.26121	1.82018	3.47856	4.10651	1.40743	1.37635
Slc36a1	9.54406	8.17029	15.7185	13.3443	13.3955	13.2066
Fkbp14	14.4871	14.7741	22.625	24.6276	24.0365	24.0282
Tmem129	19.541	18.8089	30.135	31.4242	29.337	29.3083
Snord19	3.38222	7.52598	6.29789	12.0234	7.37732	4.09476
Zfp14	1.10849	1.01944	2.40411	2.09303	1.52984	1.55754
Copg1	34.9038	29.9621	51.7849	51.4518	36.8717	38.2636
Zfp169	1.80104	1.82234	3.55342	3.29603	0.983437	1.42023
Sh3kbp1	26.4017	5.83158	24.1461	27.7006	41.6681	48.8368
Rsph3b	2.42416	1.4269	5.6803	1.52259	1.76788	4.54606
Rab2b	6.82254	6.33689	11.0183	10.8014	8.47059	7.91573
Pcca	0.265539	0.299536	1.11442	0.915488	0.761486	0.572682
Naga	8.18931	8.62077	14.6013	12.9369	9.28887	9.50947
Ppapdc3	0.420205	0.400876	1.15962	1.26353	0.988314	0.726849
Trip10	3.63913	11.7073	11.6013	13.5639	14.2495	14.0903
Snca	1.24076	1.81377	3.32254	2.59303	1.23811	1.41766
Zscan26	9.86346	11.1613	17.353	16.7034	11.066	8.88097
Rnf183	5.4493	5.90028	10.3247	8.57564	0.675254	1.14587
Cmas	31.4534	29.0067	49.3935	46.3344	20.8055	21.3143
Flcn	17.7758	16.1108	26.953	27.194	17.7704	16.014
Cdr2l	41.0361	41.9241	65.8112	65.0764	37.863	38.9421
Zfp688	9.02654	8.81488	14.2855	14.7402	9.18819	9.12499
H2-Q1	0	1.605	1.76348	1.8725	0	0.924841
Nub1	26.8422	30.3191	48.3063	42.1801	12.2198	12.4309
Chchd5	5.53778	10.8721	14.107	12.6616	6.98798	6.76346
Snord69	8.94679	8.36787	15.5119	12.662	15.7821	13.2078
Gm5918	2.68977	5.14193	7.95482	5.40301	4.3055	3.55692
Plk1s1	1.81167	3.55489	4.37979	5.11846	2.50315	2.84027
Tmem57	12.0778	11.5029	18.4442	19.4827	12.6887	11.9232
Pi4k2b	9.25178	10.8909	16.8367	15.7187	22.4321	25.4481
Ralgds	3.85418	3.49763	5.86826	6.7242	7.1894	7.55518
Snx30	4.96626	5.51967	8.25107	9.21207	15.7131	14.2197
Ngef	30.055	6.22418	30.7168	26.9292	0.799687	0.564771
Tfpi2	0.474655	0.365319	1.26527	1.1565	25.9205	27.1464
Tgds	4.61262	4.09493	6.71407	7.95452	6.60161	6.99362
Hist1h4a	9.3731	7.4412	12.9285	14.3488	21.3688	22.5458
Fam63b	6.69169	7.33542	12.0527	10.8841	8.2414	7.59379
Dsg2	0.548592	0.776846	1.98328	1.19066	0.085111	0.199644
Rab3il1	0.328093	0.574993	1.16353	1.35173	2.09144	2.49686
Polr2j	13.3497	11.4471	14.2505	25.3954	22.5402	30.3086
Pih1d1	0.703961	4.30586	4.88241	4.00729	0.368424	3.85859
Zmym6	2.92134	3.36791	5.17654	5.69916	3.82002	3.96897
Fkbp2	7.56011	19.7313	25.7322	17.7478	16.8834	14.2216
Tnfrsf25	0	0	0.560942	0.542701	0.06929	0.163876
Ric3	1.05172	1.06938	2.15756	2.23654	1.06474	0.409829
Stard5	5.1788	4.72315	7.20861	9.2393	2.93266	2.71397
Ccl25	2.21659	2.36793	3.16669	5.03921	2.86057	2.60433
Sec11c	1.76681	3.77358	6.83637	2.84962	8.02378	1.32385
Ifitm6	4.60608	2.31288	4.99447	6.82736	0	0
Mir27a	4.8721	4.93427	7.86786	8.40446	13.9626	3.95416
Serpinb6c	1.85384	2.86314	3.99778	4.39595	0	0
Dapk3	23.7032	12.3508	31.861	25.0195	16.0417	28.8009
Cog6	6.52776	7.56206	11.233	11.6547	8.56174	7.20331
1110020A21Rik	0	0.81877	0.53794	1.82124	0.186808	0.608823
Tbc1d20	11.3373	15.0879	21.7689	20.1635	24.4747	26.3159
C130036L24Rik	0.534949	0.733558	1.31823	1.73054	0.630196	0.69294
Slc39a6	48.4504	46.4172	73.8476	73.7284	91.607	100.34
Mpv17	39.1429	37.4523	59.3591	59.9743	48.8374	47.1824
Rab20	3.52197	3.5138	6.85425	5.09265	10.7562	11.1909
Tifa	2.62609	2.3289	4.13671	4.59808	2.50849	2.43924
Mir25	2.70214	4.08553	2.86671	8.69242	4.56626	2.81522
Dad1	127.784	127.53	196.704	198.23	171.228	151.877
Cited2	91.7259	92.1095	145.042	139.518	247.458	257.619
Isl1	0.351174	0.890246	1.44825	1.54969	2.29973	1.6369
Slc37a3	9.64587	9.92472	16.2604	14.9879	8.85568	7.77956
Psph	17.9411	20.2374	33.227	26.7	12.7395	19.7383
Pex16	1.61902	0.704209	2.56617	2.09521	0.922301	1.4569
Syngr1	0.245486	0.525317	1.35172	0.917603	1.10208	0.258736
1700019D03Rik	9.74203	12.5495	16.9374	18.4734	0	0
Ccl8	0	0.306483	1.54937	0	1.63672	1.67711
Tmem205	12.5698	8.17516	16.3785	16.6202	9.65957	8.52436
Ccdc115	15.5984	13.2788	23.9041	21.6067	15.432	16.2846
Tbrg1	74.8318	69.0889	111.462	110.902	73.3945	76.4668
Frrs1	3.00852	9.36919	11.1893	8.91632	4.53373	5.16236
Cnppd1	25.3045	25.59	38.3483	40.9436	24.8872	25.7882
6330416G13Rik	1.25874	2.0293	2.98278	3.14317	2.65169	2.22174
Lonp1	18.8693	18.0093	30.4018	27.3407	24.8934	24.4899
Fgf5	0.172436	0.162014	0.462794	1.12439	2.65384	1.87234
Smox	5.12688	4.79137	8.39605	7.91579	5.43307	6.45897
Idua	1.57052	2.15382	4.00086	2.79215	4.07765	3.82182
Sh3bp2	9.49389	6.92724	10.824	15.4625	3.27516	2.93935
Gpr146	1.17148	1.51149	2.4163	2.77068	0.733907	0.879808
Calcoco1	9.40477	7.28054	13.8496	12.8142	10.4944	8.98608
Dlg4	2.16631	5.34478	6.07516	6.51402	12.8725	12.9564
Prkcz	1.28188	1.12284	2.36024	2.39506	0.308331	0.119608
Mir17hg	4.20167	0	3.57703	3.93351	1.61427	1.49425
Dph3	17.8263	10.3912	20.7931	23.5135	14.4571	8.09862
Gmppa	8.60971	6.98856	11.2051	13.7544	6.959	7.19157
Apba1	0.489895	0.685599	1.38357	1.47882	1.04925	0.925123
Ypel2	7.42993	6.20514	10.9019	11.0336	1.15807	1.7494
1700019L03Rik	3.59732	5.03382	5.75355	8.51885	4.09726	4.66307
Cebpb	161.518	158.868	250.006	241.3	294.387	326.18
Cldn3	9.08481	8.13497	12.846	14.5604	2.35216	2.19117
Slc5a6	1.22055	2.09834	3.54525	2.59082	2.01923	1.44734
Abcc4	4.25777	5.61741	8.00444	8.15802	2.35772	2.1713
Abl1	4.08053	22.6931	21.4028	20.5989	6.63977	6.32963
Ikbip	27.1944	27.9899	41.9502	43.4829	96.0132	88.2464
Odf2l	0.122568	0.527983	0.679878	1.3724	0.832271	0.38056
1700084E18Rik	0.460966	2.80091	3.63521	2.40799	1.97829	1.2174
Nktr	15.472	15.9026	23.9161	25.0985	22.7588	20.8907
Ndel1	42.4473	40.7241	61.8651	66.3107	44.6734	43.7161
A930005H10Rik	4.60549	3.01589	5.58852	7.11634	2.86572	1.37213
Ccdc28a	1.33651	2.25315	4.11613	2.42593	2.41363	1.28253
Mir10b	0	0	0	1.05419	0	0
Lrpprc	2.26813	2.48677	4.63521	3.67836	3.65216	2.96272
Fam43b	0.133805	0.076309	0.701002	0.673413	0.071013	0
Mrgbp	17.5134	18.5917	27.6251	28.4674	8.24155	5.33192
Siah2	9.88689	7.69489	13.6093	14.2386	17.051	19.2754
Serf2	41.9313	39.5627	60.1968	64.9803	80.7169	78.8361
Gnb5	2.25776	2.4883	3.78508	4.48958	6.12212	5.40653
Amz2	5.87697	4.85419	8.33038	9.05801	4.99851	4.19111
Mthfd2	26.2352	28.5445	41.3616	43.1036	40.764	36.8259
Acot6	1.11053	1.7893	2.47066	2.98773	2.2205	1.75804
Macrod1	2.1532	0.994971	3.01931	2.81651	1.70405	0.901159
H2-Ab1	0.720776	1.01844	1.35057	2.33926	2.35966	2.34908
Zfp39	1.15274	1.62029	2.53312	2.72927	1.25871	1.46558
Mlf2	216.335	72.5479	237.585	202.937	124.965	148.484
Gramd1b	0.09473	0.219276	1.10513	0.414593	0.913812	0.520488
4833419F23Rik	0.572199	0.40175	1.74254	0.780704	0.290561	0.360088
Crxos1	0	0	0.554785	0.487085	0.725867	0.716842
Ctsf	5.06248	4.33847	8.27977	7.05583	4.70011	5.18482
Snord73a	1.27308	1.20416	1.44941	3.35835	1.14882	2.20432
2310007B03Rik	10.7933	13.891	19.4789	19.0905	0.167588	0
Dok2	2.25317	3.3652	4.25334	5.32365	0	0.199001
Atg16l1	3.14177	12.7032	11.4033	13.7115	2.82472	12.2057
Osbp	20.5059	20.0673	31.8958	30.7909	18.7482	17.2051
Eprs	18.563	19.4674	28.6535	30.1627	18.7333	18.7537
Pdp2	3.07808	2.88378	5.64959	4.4453	4.70787	4.23293
Ctsl	154.264	140.121	235.663	212.558	314.113	260.145
Rgl3	0	0	0.496445	0.541502	0.972518	0.679529
Csgalnact1	2.84287	2.15797	4.0881	4.54322	10.3271	10.1381
Hnrnpa1	127.162	0	106.92	87.2028	0	43.2641
Ndor1	10.4112	10.1562	16.7907	15.4753	6.79462	7.3925
Ctsh	1.32239	1.58201	2.29284	3.15298	15.6261	15.4548
Rbm17	13.7389	12.7386	18.8944	22.3229	18.4742	18.1338
Igfbp3	33.6624	39.8017	55.3887	57.1099	11.9209	11.2965
Sesn2	16.325	13.0907	23.8583	21.7948	20.1949	17.7744
Hoxa11	4.30171	5.05448	7.02723	8.19676	10.2066	11.369
Pou2f3	0.218512	0.275017	0.918882	0.862259	0.087788	0
Pex19	1.85988	24.0966	20.8489	19.5315	25.2811	1.17905
Xpnpep3	2.60422	3.01932	4.10987	5.44635	2.79367	2.55988
Gsta3	3.33657	3.18303	4.6855	6.22607	0	0
4732456N10Rik	4.13706	5.05679	6.57023	8.3938	0	0
Irak1bp1	5.54288	15.9365	18.5337	15.034	11.6934	9.61393
Zkscan4	0.532483	0.123027	0.805758	1.21625	0.606152	0.711562
Adi1	12.7826	19.2429	23.5495	25.9735	13.0433	14.3056
Zfp810	1.67944	1.34398	2.96675	2.63972	1.34591	1.63045
Vasn	38.5928	35.065	56.9751	55.5621	116.368	108.573
Rab39b	1.94792	2.39578	4.21193	3.39148	0.639601	0.810756
Fam151b	0.953017	0.464881	1.89858	1.27543	1.34644	0.578357
Sec61a1	106.828	107.482	166.154	158.926	117.236	111.8
Gm10516	0.976554	0.746835	1.86422	1.76573	0.937106	0.86858
Mir106b	0	0	0	1.02407	0	0.931019
Creld2	20.3341	18.3941	30.6058	28.9645	20.7241	18.8266
Slc2a6	2.45528	1.71758	3.94556	3.38497	1.0573	0.582977
Gpr85	0.56292	0.434165	1.09842	1.43162	3.03749	3.10768
Fnip1	6.25392	6.1967	11.1428	8.69583	8.66606	8.4064
Gcc1	7.35029	9.76692	14.0864	12.801	10.2779	10.8998
BC051226	1.3429	2.77068	4.33506	2.89998	1.5439	1.42599
Cacna2d1	1.37325	1.83368	2.79005	3.0754	2.926	2.8921
Mir3109	1.25967	0.677338	2.4041	1.53611	0.387066	1.52349
Neat1	89.9201	89.8146	137.92	134.047	140.818	137.891
Hist1h3a	1.00327	2.29667	2.64721	3.34193	1.53272	1.53612
Nhlrc3	5.30357	6.36235	9.19273	9.40278	7.57922	5.6331
Tmem181a	2.56643	2.85151	4.76931	4.40587	2.98192	2.62183
Gfpt2	1.58181	1.84472	3.16853	2.99454	4.86752	4.19769
Gmppb	12.6353	10.4297	19.0897	16.6132	15.6568	17.1663
Mir1955	0	0	0	1.0084	0	0
Slc35f5	10.3248	14.0476	17.6433	20.0248	10.8838	11.0013
Snord53	1.05572	1.20416	1.27421	3.13246	0.740475	1.54713
Appl2	2.57763	3.7429	5.32035	5.19259	2.6004	2.18484
Pde8a	3.0896	3.70564	6.26852	4.95698	2.14555	2.95061
Tmem191c	0.26737	0	0.33975	1.0693	0.265081	0.484466
1110001J03Rik	11.5011	9.98099	16.4466	16.8566	11.6701	7.37577
Ankrd24	0.656146	1.26755	1.84009	2.057	1.69822	1.77423
Rora	0.526542	0.954476	1.64498	1.58451	1.72344	1.3661
Tmem104	9.36519	7.84745	14.2281	12.6342	12.8247	13.5675
Arhgef2	15.6131	12.6573	20.9117	22.5586	22.0521	18.6837
Dnajc4	4.39671	4.86237	8.99908	5.91074	5.5472	2.96483
Ift122	0.195528	0.278199	0.650501	1.06448	0.287919	0.698612
Zfp87	3.11211	2.66768	4.89376	4.7859	2.76195	2.7511
Krt7	0.492914	0.432767	1.34918	1.0428	0.570763	0.63105
Triqk	1.90109	3.96064	5.24155	4.55647	3.75688	3.28059
BC005624	17.119	18.7067	31.0566	23.7018	13.3482	13.8684
Gpr157	0.941548	0.868095	1.67503	2.04094	1.59051	0.904114
Zfp354c	0.444556	0.505266	1.231	1.19475	3.11387	3.00929
Hoga1	0.057468	0	0.582358	0.504287	0.450399	0.362443
Zfp383	1.26163	1.28574	2.35867	2.46246	0.914341	1.26714
Gstm1	14.4356	11.6624	21.0307	19.1105	20.8944	20.1786
Acat3	0.270287	0.098369	0.800872	0.750992	1.47249	0.437268
Rcn1	36.9092	38.0378	57.7174	55.6632	102.303	102.403
Smpdl3a	26.8716	26.203	38.6484	41.9032	7.49101	7.64959
Cldn7	0.297954	0.363727	1.31808	0.669924	1.30642	1.58046
Taf7	3.45611	3.89035	5.97614	6.0214	3.00683	3.03526
Entpd4	10.0385	6.65941	12.5715	13.428	6.28292	6.77616
Tars	26.7953	24.6294	42.531	35.4403	22.6831	29.0579
Zfp661	1.71021	1.44567	1.94657	3.76817	1.38712	1.15373
Hscb	3.88998	4.15389	6.17823	6.84625	4.71546	5.23235
Maged1	100.83	101.494	145.982	157.647	187.414	192.446
Cercam	3.23182	1.94415	5.09531	3.63757	6.08935	6.15084
Dennd3	1.93649	1.99229	3.56062	3.30475	0.328228	0.524544
Upk1b	20.5259	19.5626	30.4883	30.4433	1.63792	1.58178
Htatip2	28.6604	27.494	46.3599	38.5584	17.8045	19.7977
Dnajc25	11.2568	13.1179	19.7287	17.6556	19.0203	18.7494
Sqrdl	6.78997	8.54569	12.072	11.813	2.15813	3.06302
Grn	69.9638	67.3094	99.3778	106.57	105.718	103.845
Arntl	4.07417	2.57369	6.36579	4.54351	6.7169	2.10271
Ngrn	16.4849	16.9327	26.7113	24.1584	11.7223	13.3014
Atp6v1d	39.3091	35.582	57.0504	55.7278	37.2021	43.4453
Fads3	12.7477	13.1591	19.825	19.8118	40.7869	40.273
Gipc3	0	0	0.245146	0.738681	0	0.094521
Lrig2	2.31041	2.37504	3.82958	4.13915	3.28618	3.1812
Klk15	0	0.223854	0.601062	0.713819	0	0
Fbxo36	2.32247	2.31198	3.36155	4.52436	2.77555	2.55067
Iars	12.5008	11.0772	16.9027	19.1958	11.1969	11.496
Grina	71.0387	74.6418	108.511	109.361	84.3431	79.7176
Shc2	1.37196	1.1542	2.59896	2.1329	5.62913	5.8957
Klc3	0.133149	0	0.62921	0.543395	1.51457	1.84212
Rars	18.1894	21.4346	33.9961	25.9048	31.3313	29.1016
Pvrl3	24.2012	23.3087	35.6693	35.9397	32.7611	34.8239
Gm8615	2.631	3.28563	5.09719	4.66337	2.85549	2.68136
Zfp157	1.61652	1.98173	3.55621	2.75393	1.83726	2.0108
Gaa	13.5625	17.0895	23.6877	22.7717	47.292	44.1984
Kctd7	1.90653	1.85718	3.36475	3.18828	2.69769	2.1552
Golt1b	23.3099	21.7399	34.8797	32.9142	33.1436	33.7527
Mirlet7i	0	1.86998	2.88395	0.855401	1.08458	0.679097
Zfp521	3.10229	2.70949	4.72466	4.85969	5.19166	5.46785
Rab33b	5.66282	7.82642	10.5037	10.4652	13.0355	11.8344
2700060E02Rik	32.3285	33.1684	49.9246	48.1546	28.7781	26.8166
Gm5113	1.15517	0.889364	1.97986	2.01567	1.47266	1.98408
9330151L19Rik	0.684947	0.578276	1.18119	1.65609	1.45899	1.03232
Slc7a7	4.414	2.59957	6.23504	5.12545	1.62354	1.91864
Add1	9.53577	61.3685	49.2075	56.8462	45.3528	50.6958
Slc45a3	2.29592	2.61047	3.87478	4.35446	1.26923	1.40775
Tspyl4	3.4338	3.67576	5.92507	5.56636	4.06758	3.4049
Sft2d2	7.91648	8.76775	12.5047	13.1623	5.32253	5.77254
Fancc	0.567041	0.702618	0.871531	1.97	0.599723	2.42756
Uvssa	2.43838	2.80701	4.23728	4.48882	2.11363	2.34226
Lin52	4.0503	3.48048	6.4785	5.62844	5.61659	4.31204
Acbd4	4.84238	5.89854	8.42154	8.43115	4.07856	3.31775
Gtpbp8	5.28895	3.84283	8.53326	5.93815	6.8428	4.74764
Mkrn2	6.74801	7.50074	10.6086	11.4328	7.64099	7.14093
Elmod2	4.53322	5.53761	8.00282	7.85693	3.92374	3.51589
Kctd21	2.67709	2.88382	4.39132	4.79485	4.09839	3.68775
Zfp667	0.97261	0.773822	1.80424	1.73752	0.991098	1.27633
Pnpla2	15.3593	34.1051	36.8079	37.2747	12.3917	13.689
Drap1	18.6231	8.67837	19.4758	21.8416	23.2667	22.9579
Tbc1d8b	6.50514	5.65897	8.71812	10.2191	8.4731	7.63373
Ttll7	2.74256	2.56534	4.25657	4.54398	2.54743	1.95043
Tcf7l2	7.07547	1.52279	7.08851	6.57294	4.68613	4.85971
Ccbl1	0.509048	0.272961	1.1701	0.940943	0.057729	0.331712
Alg11	6.69151	8.46951	11.0789	12.2607	8.67126	8.27618
Hyi	3.72822	2.52955	6.14697	4.04591	3.03405	5.57101
Fyn	22.4456	23.1864	32.5385	35.7893	32.5133	31.7986
Sgtb	4.48449	4.18553	7.29869	6.45537	3.98771	5.27749
Tram1	48.6349	46.3482	71.4674	69.6431	35.2869	39.2474
Cyp2j6	4.53109	5.15795	7.10125	8.14025	2.21382	2.72431
Gdf15	59.1343	61.0546	87.3748	90.8041	36.7709	36.9467
Catsper2	0.620818	0.981848	1.6966	1.61555	0.625191	0.857033
Sun2	4.11575	4.06923	7.39866	5.61226	7.29068	10.2007
Ppapdc1b	17.7527	17.6823	24.7896	28.3818	29.2946	25.0922
Lysmd3	9.94183	9.28457	15.2219	14.0419	10.893	12.1674
Prss16	0	0	0.358716	0.586748	0.061861	0
Rasl12	0.194106	0	0.64179	0.5894	1.27746	1.21025
Gm16861	0.728881	0.578563	1.34743	1.52121	2.2736	1.47088
Arcn1	68.4178	65.891	100.411	98.2367	70.6216	67.457
Fnip2	5.84289	5.66395	8.82246	9.05876	5.30831	5.03689
Hes2	0	0	0.458836	0.485023	0	0
Tmem47	6.27743	4.95748	8.81648	8.66209	26.349	27.3772
Cryzl1	4.2022	5.27757	7.26354	7.63027	3.87328	4.35788
Golga4	25.5106	25.8689	38.6719	37.8586	17.8497	19.2487
Nbas	1.23633	1.03257	2.13357	2.14445	1.44371	1.34744
Rpn1	61.0688	66.5905	91.0098	97.6702	72.9713	65.4149
Uba5	16.3477	19.2457	28.4758	24.8035	22.943	22.244
Arl3	8.68021	12.8977	17.313	15.3568	20.9838	22.8655
Heca	13.2398	15.4232	21.1459	21.9384	10.1456	8.63243
Tmem81	1.8366	1.05588	2.57936	2.6141	2.55517	1.96515
Tmf1	5.71766	5.10147	8.47063	8.37507	7.188	6.23583
BC096441	0	1.18102	1.02469	1.65038	6.14969	5.67139
Fam21	10.9629	13.1671	17.7868	18.6051	12.1638	12.6116
Nudt17	0	0	0.288577	0.649859	0.221209	0
Plekhg5	3.63189	3.90338	5.73727	6.27067	1.82472	1.71465
Gpr108	7.29795	6.56103	9.36074	11.9353	6.03688	5.06915
Kdsr	10.0203	10.5005	14.9505	16.1263	8.93053	8.4821
Zfp420	1.30841	0.698151	2.11164	1.7697	1.20011	1.27107
Dab2ip	19.9632	4.67251	18.7846	18.3128	20.8812	21.333
Snrpf	8.59571	0	8.95327	4.59417	10.7396	3.38579
Ubn1	9.54129	9.66815	15.4454	13.67	7.20602	7.79624
B230217O12Rik	1.99852	1.11997	3.1052	2.4007	0.923698	1.40606
Kitl	3.18948	3.71772	5.58039	5.48114	16.2337	17.2726
Gpm6b	5.59325	6.81698	9.53866	9.59246	3.2413	2.50053
Actg2	7.60594	9.18154	12.8134	12.7249	77.5514	65.5531
Bmp8a	5.36791	6.03464	8.91701	8.72591	0.770279	0.802719
Kctd6	5.71164	5.69709	9.5486	8.09782	6.71841	7.45917
Pxdc1	19.1796	21.1472	30.5652	29.4385	59.9999	63.6512
2610301B20Rik	11.1176	9.46121	15.5598	15.5141	10.2408	8.97214
Dach2	0.277423	0.209939	0.706641	0.935774	0.534296	0.801748
Tpt1	373.976	395.27	477.039	650.142	189.802	373.273
Zfp260	15.2892	15.596	23.7284	22.4095	22.6894	20.9003
Serf1	7.13625	6.29522	11.3782	9.20913	5.94705	7.31648
Wdr8	1.27604	2.12555	3.11302	2.79243	2.38524	2.31767
Fam26e	2.12652	2.42281	3.17039	4.41423	6.8327	6.54116
Ddrgk1	14.7873	13.6448	21.9884	20.5459	16.0583	14.9257
Tbccd1	6.89182	6.55	9.47946	11.1174	5.18307	5.23758
Map1lc3b	176.393	184.904	265.747	263.802	156.35	153.674
Arel1	8.14665	8.23636	11.8604	13.0333	8.44167	8.01857
Pogk	4.97926	4.74655	7.67495	7.47889	6.82224	5.95198
Gorasp1	10.9891	12.1905	17.082	17.7513	12.5651	10.7638
Fbxo10	3.26249	3.51229	5.77906	5.05693	3.53585	2.79748
Creg1	15.9416	15.5638	22.4887	24.5235	23.8369	22.3334
Ttc26	0.62336	0.446469	1.37905	1.11102	2.08272	1.52054
Hoxa4	1.54009	1.11802	2.31684	2.49366	1.72964	1.83462
Stk11ip	4.05063	4.0327	6.50833	6.21892	2.84912	2.60451
Bend6	2.33068	1.82541	3.84973	3.14125	1.18776	1.18429
Hspa9	118.373	105.78	161.397	166.892	118.536	118.338
Aloxe3	0.946704	0.727374	1.39197	1.9698	0.265346	0.47413
Slc46a3	0.671546	0.744585	1.4779	1.50714	0.304249	0.39662
Tmem251	20.7894	29.1757	39.3724	34.4541	20.8765	22.5777
Tex264	39.6911	40.1917	56.7899	60.6223	47.2725	49.294
Alkbh5	22.3142	24.5739	33.1963	36.0953	23.7455	25.5083
Lzts2	51.8804	29.5151	55.4887	64.0686	67.2304	51.4708
Plxnd1	0.573409	0.528573	1.27979	1.24136	4.10548	4.01113
Tmem45a	9.26241	8.366	11.9588	14.6333	11.4437	10.1535
Csgalnact2	8.38339	9.54408	13.7527	13.2652	16.69	15.7249
Cd59a	1.17163	0.729841	1.91197	1.7689	9.10024	10.3593
Hist1h1b	0.315774	1.28658	1.28884	1.95595	2.34539	2.3705
Sirt5	3.29714	1.52585	3.42372	4.50813	1.96448	1.58139
Stmn4	0	0	0.420513	0.489177	0.333574	0
BC029214	6.11423	7.7249	9.82062	11.2182	3.14003	3.62111
Ccdc167	2.2236	2.03725	3.28208	3.82176	1.96061	2.11993
Sh2d4a	0.411999	0.798991	1.42258	1.24576	0	0
Pxmp4	5.87481	4.70794	9.83149	6.45108	5.17349	5.32543
Rabac1	52.0403	49.7708	72.6661	76.1607	58.3074	61.8554
Alg12	6.10219	5.01026	8.20575	8.84383	4.47787	4.72773
Mib2	3.62192	3.72839	5.80171	5.78078	3.87458	3.89666
Sh3bgrl2	10.6955	10.0061	15.0008	15.9644	9.04132	9.68303
Cyp4v3	0.377249	0.218022	1.17758	0.590502	1.31549	1.31757
Gbp2	0.135674	0	0.603522	0.496811	1.9581	1.11476
Tmem66	55.0639	59.1056	83.4459	83.1821	85.0783	89.1088
G6pc3	23.8327	26.1278	36.9791	36.4432	30.5092	29.0509
Fuca2	7.55354	6.82611	10.8896	10.8839	9.59479	8.46232
Ephb6	0.885431	0.527139	1.64303	1.30916	0.93214	0.978889
Apcs	0.440957	0	0.713979	0.827896	0	0
Herpud2	19.377	22.6904	30.9455	30.9932	21.0003	19.5181
Tmem171	2.30904	1.79477	4.4102	2.44533	2.99449	5.43219
Atg14	4.67574	5.14501	7.23339	7.91218	5.37858	4.48386
Ensa	21.3308	62.4167	60.3059	62.0401	61.3798	61.8922
Il11ra1	0.339086	0.582621	1.1595	1.0767	6.10803	0.547372
Dynap	2.93744	3.35013	4.05206	5.96074	7.36507	7.70885
Rsph9	0	0.299761	0.925558	0.407129	0.964896	0
Them4	2.4367	3.5279	4.29767	5.23905	3.79523	3.04438
Sirt2	27.4216	26.9934	40.7401	38.9736	33.9369	29.4793
Rhoq	33.0589	31.0553	46.2034	47.5549	52.6444	52.5312
1110059M19Rik	3.00438	2.88444	4.50484	4.91536	3.81755	2.53617
Clk4	6.76621	6.0316	10.0653	9.35651	4.84827	4.04248
Sec13	81.5528	73.9066	116.13	109.804	100.818	92.887
Ubr2	5.94342	5.90381	9.36433	8.66808	7.53193	7.03738
Taf6l	0.004839	0.933994	1.33874	0.912584	2.22207	0.790993
Sgsm1	3.09671	3.13123	4.69542	5.20292	0.653732	0.729698
Mrps18c	0.95627	0.399634	1.20776	1.64362	0.575935	0
Alox12b	0.478428	0.499428	1.1525	1.15177	0	0
Ngfr	2.42049	2.54728	3.95345	4.1166	11.6207	11.9809
AA388235	2.02504	1.68567	3.11698	3.13233	1.25624	1.30889
Ptrh1	48.4029	48.464	71.6914	69.1062	45.6314	47.6535
Dlx1as	0.596672	1.32509	1.57661	2.08518	0.659746	0.588488
Fads6	0.100158	0.202487	0.725237	0.598926	0.164351	0.303893
Sgce	1.03641	0.889382	1.80143	1.86592	8.39584	6.47623
Mrpl11	3.90834	5.03512	3.98386	9.80974	5.15945	5.05127
Acot4	1.19614	0.759246	1.79504	1.91216	1.56441	1.31948
Npc1	6.35654	5.6816	10.0616	8.18933	10.0882	10.4158
Isoc2a	5.13822	3.73319	7.35505	6.32661	5.54041	6.17533
Use1	9.76587	19.543	24.8509	18.3014	10.7187	13.0776
Trp53i13	2.94275	3.08872	3.70773	5.87322	5.35809	6.55558
Usp35	0.923489	0.900614	1.65214	1.85637	2.87747	2.95037
Yipf3	42.0433	45.4527	62.5837	64.3161	42.9666	40.0376
Isoc2b	1.02857	1.03682	2.12296	1.72995	1.0537	1.17405
Pacs2	7.17317	8.01462	10.9814	11.7625	11.6207	11.8714
Gabarap	211.472	222.982	300.795	325.23	261.253	255.553
Apol8	0.253304	0.421913	0.949901	0.898304	1.23111	1.28795
Eif2s3y	6.6982	7.49793	11.4205	9.86999	7.97368	9.07387
Mtx1	9.10502	12.0064	16.5686	14.6511	13.0031	13.3768
Lpar1	1.21955	0.712343	1.42275	2.22738	22.9223	22.0458
1600029D21Rik	0.638809	0.697315	1.47383	1.31982	0.51023	0.569152
Cacfd1	16.3598	14.5783	20.759	24.5559	12.4032	11.3866
Ndufs8	13.9395	19.7298	24.981	24.2502	18.6152	16.1878
Cd200r4	0.425704	0.481662	1.58963	0.585492	0	0
Prkcsh	19.4629	21.9237	34.3443	25.9556	29.9245	31.3585
Tmem159	12.1727	12.7294	18.0322	18.5809	12.0635	13.0457
Tmem198	2.06199	2.03656	3.54637	3.20646	1.04044	1.03848
Golph3l	25.946	22.1693	35.0207	34.876	7.6113	7.32215
Nmi	0.24345	0.109178	0.544196	0.830936	0	0.169462
2210404O07Rik	0	1.22847	0.51503	2.11605	0.078114	0
Cdc123	3.31645	3.35124	4.29317	6.13895	4.46774	3.21779
Rcor3	2.94002	2.422	4.19291	4.36601	4.76075	5.6146
1600020E01Rik	0.76148	0.89951	1.90238	1.34802	0.467249	0.57415
Aldh9a1	11.4209	11.8744	17.3484	16.9192	9.04094	9.74842
Btg1	18.2531	18.7012	27.0128	26.8254	35.9334	37.4184
Ube4a	10.8496	11.3857	16.0275	16.6982	10.2844	8.06638
Cdk2ap2	42.1531	38.163	59.3884	56.5484	26.3164	27.7667
Gm16845	0.596712	0.791269	1.63032	1.2214	1.31681	1.26329
Mien1	45.259	47.6793	68.0809	65.8533	37.2709	39.4484
Efcab1	0	0	0.24121	0.62209	0.183193	0.105579
Snora64	21.7641	13.2817	24.5651	26.4683	16.167	17.2278
Acy3	1.76514	1.46047	2.73311	2.74687	0.676094	1.06141
Acot13	46.9131	44.9852	61.1169	71.2817	70.4088	46.648
9930014A18Rik	0.823644	0.84392	1.43016	1.81852	4.23401	5.55575
Lrrn4cl	11.4724	15.1368	18.946	19.9779	11.4356	11.3506
A230065H16Rik	0	0	0	0.860892	0	0
Cdr2	17.4974	19.2834	28.1133	25.3601	48.2927	50.6925
Dcaf11	4.76666	6.57583	8.66456	8.42076	4.64729	1.25063
Tnfrsf23	14.1937	13.2504	19.5266	20.5803	44.3157	44.3753
Neo1	9.41904	11.5323	15.2477	15.5673	11.7955	8.82011
Lypd3	0.734274	0.374774	1.06113	1.38397	0.245916	0.252615
Birc2	8.35648	7.4987	11.4853	12.0415	6.21275	6.69851
Gng11	8.9757	8.07722	12.5005	12.7385	58.7288	59.4566
Zfp566	3.31966	3.22639	4.28655	5.92671	2.46781	3.12378
Ppbp	0.66618	1.54366	2.03411	1.9813	177.903	177.558
Dmrt2	2.94227	3.08693	4.09419	5.37817	2.06786	3.38706
4931429I11Rik	1.20871	1.30828	2.2243	2.22964	0	0
P4hb	340.493	342.236	491.326	484.794	495.98	494.062
Icam1	0.648028	0.75242	1.67232	1.1842	5.42082	5.20176
Rusc1	1.43906	11.7377	7.43863	12.2339	4.96661	4.07656
Zfp964	0.575186	0.152942	0.751721	1.14325	0.272784	0.41227
Kifc2	0.135257	0.232096	0.930189	0.448826	0.430196	0.418958
Galm	7.44241	8.07921	11.2016	11.807	15.9454	14.7729
Deb1	23.2896	22.0841	30.1044	35.501	22.8039	22.5204
Zfp954	8.63204	9.81906	14.5715	12.6011	5.4062	6.27509
Sars	38.1246	20.8693	42.1222	42.8778	24.2853	22.8119
D030025P21Rik	0.31159	0.634525	0.829545	1.37132	6.90352	5.41195
Galnt3	0.21765	0.578871	1.16418	0.821982	0.303707	0.554339
Alppl2	0	0	0.525128	0.325356	0.813143	0.392642
Zfand5	12.8771	11.6696	17.3895	18.4376	12.8024	12.5417
Extl1	0.531967	0.519099	1.11644	1.22844	0.053997	0.070946
Hoxd10	0	0.949728	0.792883	1.40724	1.23695	1.47696
Cyb561a3	2.49684	2.00146	3.71728	3.52757	6.63484	5.23063
Commd9	20.3747	17.9511	28.9049	26.455	21.9044	19.7836
Chpf2	63.348	66.6232	91.417	94.2887	71.782	68.0814
Tpp1	48.9728	50.2543	70.6318	71.3416	51.482	49.2255
Snora15	0.40934	2.79308	1.01149	4.38762	0.737283	3.31475
Hcls1	0.431667	0	0.791465	0.666814	0	0
Zgpat	10.8786	11.0596	16.1705	15.8682	12.1031	7.78036
Chsy3	1.29042	1.23021	2.40485	2.01846	6.98245	6.559
Cygb	0.516765	0.335263	1.3854	0.666899	0.313058	0.137396
Havcr2	1.1638	2.26686	2.7085	3.00633	24.5164	26.3499
Tsc1	5.12985	4.10196	7.35401	6.59929	5.10809	4.53472
Htra3	45.1594	40.7318	59.0711	63.7412	1.45368	1.28888
Tmem86a	5.51109	4.89958	6.35798	9.26457	11.7375	9.35153
Ier2	144.031	149.624	212.062	205.736	91.9082	95.075
Fbxo32	1.40618	1.43351	2.49801	2.37301	4.55175	4.84286
Slc16a3	7.99286	8.29602	10.2435	13.7083	66.479	63.6663
Olfm2	9.63394	7.85069	13.8811	11.7642	10.7508	12.1411
Plekhb2	54.813	50.5402	71.1883	79.126	51.6078	51.7275
Rftn2	2.80788	2.53788	4.36098	4.05932	9.36777	10.4563
Mdh1	24.6132	26.2211	28.5113	44.4291	16.8026	13.163
Cinp	0.362363	0.301453	0.955012	0.820166	0.619972	0.41829
Scd2	314.741	317.299	445.349	451.104	191.458	193.3
2010310C07Rik	0	0.021601	0.334109	0.529003	0	0
Rnf185	22.8039	22.2281	31.8955	32.6921	18.6022	17.2644
Gale	20.1432	15.3901	26.9984	24.1266	10.5179	8.8285
Hr	1.81935	2.33495	3.37077	3.33861	0.35591	0.417184
Tanc2	3.71883	4.55041	6.21374	6.31677	3.72444	3.31001
Ostc	79.2857	73.2288	113.746	102.875	88.1991	88.5772
Dhx57	2.5773	2.98549	4.14437	4.55266	4.12482	4.40795
Plag1	1.07292	1.3588	1.84169	2.4265	0.965572	1.16767
Igdcc4	1.1014	1.53427	2.21128	2.3447	1.10487	1.27921
Zswim7	4.75712	4.32149	7.72485	5.94221	6.28499	9.1402
Zglp1	0	0.180495	0.271305	0.81216	0.310992	0
Atp6v0b	67.9365	64.6684	95.4759	92.8691	63.7228	66.1529
Cln5	31.9014	31.5852	46.5743	44.0245	27.3132	25.833
Tmed2	154.52	142.172	217.959	202.373	142.86	159.489
BC037032	0	0	0.827734	0	1.92472	2.31788
Tlr6	0.137041	0.22439	0.521056	0.817682	0.519899	0.353429
Clcn7	14.98	15.0635	22.2768	21.0154	15.4101	16.4107
Scyl1	21.6829	19.3087	30.1108	28.6324	25.3935	24.1444
Stk11	16.1641	11.9698	20.5476	20.0109	22.6641	18.0183
Mpv17l	1.91704	1.72002	2.98895	2.97214	2.30847	2.27007
Yipf6	6.0991	6.33021	9.41408	8.96025	4.12529	3.48305
Maats1	0.341725	0	0.713039	0.592762	0.047395	0.207585
Fbxl12	5.30523	6.21385	7.89646	9.18565	10.5871	11.1915
Zfp715	5.71635	6.73676	9.36503	9.03533	10.1039	9.32904
Mynn	6.51646	8.13277	10.9226	10.574	7.00625	8.05075
Tnxb	2.40704	2.18766	3.94371	3.36314	0.690374	0.550412
3110052M02Rik	1.22226	1.31206	2.06175	2.33585	0.59321	1.49543
Gosr2	43.1467	46.109	63.4528	63.2789	44.6637	45.2839
Tm9sf2	37.9497	37.2585	52.9898	53.9179	35.652	36.4192
Wdr81	16.1236	16.3931	23.9333	22.7536	24.1603	24.117
Tbcel	12.471	13.1615	18.6076	18.3611	9.39682	8.86742
2210408F21Rik	0	0	0.420856	0.398942	0	0.181324
Lst1	0	0	0.81925	0	1.46927	0
Irgq	16.3224	14.5162	22.8645	21.4168	18.2544	17.6164
Fkbpl	6.19506	5.77805	8.25304	9.43964	6.93066	7.83891
Fam45a	10.7248	10.8893	14.8576	16.4205	14.251	13.0456
1110008J03Rik	7.65729	9.35178	9.99221	14.7937	10.3761	6.21604
Kcnk12	1.0844	1.05327	2.03603	1.79361	0.884842	1.93708
Krt18	2.34864	2.92919	3.79388	4.45984	3.45537	6.94035
Sgpl1	30.3792	30.1152	43.5791	42.4688	54.7699	51.3158
Slc7a1	40.2136	42.7976	57.9565	59.7959	19.2496	20.2779
Uckl1	4.50961	3.10388	7.36158	4.17854	5.99682	4.92463
Cdkn1b	13.5916	13.4201	19.6155	19.2444	19.3037	16.4724
Ppfibp2	0.203919	0.310915	1.35009	0.191289	0.337569	0.15923
Zfp938	3.17921	2.09089	3.72192	4.51522	2.1682	2.29871
Selrc1	6.39431	7.24097	9.55237	10.4585	4.68009	4.31008
Arfgef2	4.12952	3.92463	6.5411	5.61065	5.37971	5.77968
Sar1a	82.3544	86.0072	118.248	119.537	108.882	103.297
Cotl1	7.04177	9.7968	12.5171	11.9884	84.6209	86.4746
Rnh1	27.8018	48.1489	64.4192	43.2542	32.0032	33.6395
Mitf	0.34176	0.623274	1.15717	1.01433	0.884302	0.529457
Evi5l	0.421056	0.677435	1.59095	0.768206	0.988772	1.37993
4933421O10Rik	1.41482	1.35086	2.52368	2.17609	1.58927	2.12859
4930503L19Rik	8.05903	9.35746	12.8241	12.469	14.8982	13.1492
Kazald1	2.367	2.92052	4.70419	3.53918	1.35972	1.82554
Cebpg	13.605	15.0019	20.3542	20.6585	11.9675	11.8806
Cyp4f13	1.74815	1.42486	2.96223	2.30653	1.064	1.51925
3000002C10Rik	2.69272	0.715301	2.65886	2.93893	2.41881	2.11252
Pcbp2	12.9682	9.75478	15.3473	17.3793	9.77241	5.75691
2810008D09Rik	14.5663	18.8053	22.3362	25.3329	12.7714	12.5279
Arsa	6.13229	6.22082	9.20312	8.94854	15.3545	16.1035
Gpr39	1.68824	1.53135	2.85393	2.47322	2.19693	2.91549
Smim19	6.82211	6.82535	10.599	9.36626	8.41678	9.61266
Cyp51	37.9986	41.0194	56.295	55.4301	33.7412	31.494
Smap1	12.7227	13.8273	18.0296	20.0285	10.1514	11.7012
Copz1	71.7783	73.131	102.146	101.953	67.0935	62.4995
Dsg3	0.274014	0.24256	0.8637	0.666431	0.207109	0.149178
Nit1	6.04421	22.8579	22.1098	19.2273	15.6741	13.8968
Rhbdd3	3.02877	2.40438	4.06509	4.35871	3.47481	1.77262
Kif21a	0.759997	0.937237	1.59251	1.59207	0.50931	0.625486
Ap5z1	4.64777	5.29192	7.4813	7.26151	3.75184	2.60365
Ghr	21.8072	20.7402	29.0775	31.3836	30.377	33.6652
Arrdc3	3.17233	3.94371	5.83859	4.94301	7.56834	7.66702
Sox10	0.509961	0.707936	1.41562	1.0956	2.55083	3.13484
Des	0.775122	0.602232	1.52092	1.21382	2.07223	1.50116
Amd1	7.18628	60.8233	47.5518	48.5756	1.67022	32.889
Slc38a2	80.3754	78.8688	113.712	110.251	107.326	104.162
Gorasp2	61.4324	66.6748	85.1676	95.1472	71.5536	67.3129
Ceacam1	30.9243	32.2177	44.2055	45.0724	1.43769	2.07882
Rgs10	1.20533	2.64639	2.33986	3.85871	4.77231	6.74908
1700065J11Rik	0	0	0.336274	0.465697	0	0
Mical1	1.54846	1.95719	2.69241	3.01834	2.19516	2.37126
Polr2k	0	1.14826	0.6229	1.78481	2.27859	0
Gm14325	3.17832	3.45782	5.15184	4.9389	3.4812	2.52927
Grpel1	53.9522	52.0153	75.7278	73.4103	30.0961	33.1409
Itpk1	13.1673	14.2808	19.4367	19.7583	2.52784	3.13501
Slc30a6	8.38526	11.1743	15.3556	12.8028	7.89864	7.26515
Hbp1	17.4301	17.7099	25.1821	24.7684	10.6943	11.0026
Bccip	29.3461	23.6843	38.5342	36.4385	15.1784	31.7458
Gstz1	10.4087	9.35653	14.2197	14.2194	8.53414	6.53587
Pdcd4	4.52965	4.16605	6.86687	6.09022	1.95566	3.25399
Batf	0	0	0.492923	0.303596	1.64228	1.08447
Camk2n1	0.822022	0.71026	1.53493	1.40351	2.63264	2.20296
Pdia3	113.914	98.9721	157.81	140.577	130.657	171.579
Surf1	7.98498	8.83585	11.4914	12.8177	8.49505	9.80416
Mfap1a	7.94503	8.02018	10.9723	12.1344	6.70392	7.74558
Snord88c	0.791791	2.41548	2.42403	2.85277	2.26991	0.77585
Gpr153	2.96754	2.8674	4.44335	4.50542	22.4044	24.3746
Arhgef10	2.93535	2.78141	4.40753	4.37144	4.1354	4.5598
Atp6ap2	39.2493	38.3457	53.7672	55.41	51.4598	47.4728
Mmp9	0.296806	0.210027	0.916085	0.584846	2.02403	2.42309
Igf2r	9.76469	9.03366	13.5678	13.4669	21.6511	22.5916
Gstm2	11.7179	10.2706	14.6119	16.8728	21.4192	20.4001
Slc6a17	0.595978	0.467212	1.20721	1.06848	10.8041	10.2234
Hhipl1	1.12872	0.920567	1.75222	1.89961	8.50263	10.6754
Zfp787	12.7955	15.0015	18.9216	20.6628	16.0658	13.8018
P4ha1	15.4577	14.3294	21.4426	20.9124	53.2988	52.4299
Ddx49	2.09578	3.50189	4.5329	4.06862	2.16087	6.22504
Egfl8	0	0.272557	0.618426	0.551982	0.532412	0.377982
Zfp119a	2.18687	2.1793	3.43926	3.43945	1.8047	1.45364
Cnot8	27.3731	25.0078	35.5868	38.2311	21.8537	23.672
Nipal3	6.82145	6.57583	10.5854	8.88045	1.08382	1.07887
Ttc38	0.997039	1.46964	1.99137	2.23475	0.962709	1.46251
Rnpep	18.5264	18.4204	28.8313	23.4539	24.4873	42.4525
Gpr137b-ps	9.28258	11.2555	14.1068	15.3074	10.1045	10.1837
Akr7a5	7.8814	6.6285	10.7485	10.2629	9.48393	9.10296
Unc13d	0.432447	0.34304	0.963317	0.905026	0.108449	0
Ampd3	3.74554	2.90097	5.64508	4.40601	9.85679	9.25345
Gm20257	1.50181	0.665759	1.29621	2.51189	1.73035	1.83448
Zbtb46	1.13033	1.41209	1.97368	2.35675	0.432768	1.06143
Gm14393	0	0	0.354284	0.432275	0	0
Bcat2	3.87199	4.17886	4.67123	7.33176	5.11617	5.1784
A930015D03Rik	0.737948	0.103677	0.756443	1.2024	0.483728	1.24929
D030028A08Rik	1.29209	1.6063	2.42688	2.39309	0.807381	0.61765
Armcx4	2.07892	2.22458	3.52091	3.25537	6.79899	7.56131
Tgif1	39.318	47.739	63.8349	58.1547	77.3904	78.2548
Sar1b	39.3537	44.5677	59.0357	58.5825	33.2057	32.7048
Tk2	9.41554	7.83364	13.3556	11.4276	5.91209	6.88474
Myod1	0.170544	0	0.583015	0.436915	0	0
Myzap	0.647167	0.45202	1.14674	1.16378	0.235959	0.414534
Kctd11	16.616	15.9082	22.9011	23.1163	28.1391	28.5815
Ccdc130	4.64156	4.56938	6.4143	7.17446	3.91586	3.48851
Usp16	11.0557	10.7201	14.2475	16.8121	12.3066	11.1248
Zfp28	1.02305	1.48639	2.16842	2.10152	3.2287	2.45178
Fads1	24.7974	27.8565	35.9264	38.0618	46.8459	47.838
Grin2d	1.98534	2.43702	3.4488	3.47933	1.96295	1.99391
Cdyl	12.7062	7.94778	13.9124	15.5729	11.7146	10.7177
Alas1	12.3746	14.8804	18.4694	20.1613	13.424	14.7034
Rgs7bp	0.119647	0.249799	0.619695	0.670159	0.749182	0.497751
Olfr456	1.55147	1.9247	3.0648	2.53779	7.36857	7.35567
Zfp563	0.668552	0.84557	1.56408	1.3142	0.892352	0.667484
Ficd	10.0892	8.89179	12.9547	14.1689	11.9784	11.7327
Fam76a	15.092	13.7969	21.1609	19.7	13.1663	13.5523
Tmem176b	1.62675	2.32787	3.15425	3.10721	4.7295	4.80196
Cirbp	3.52441	4.13032	4.8489	6.54467	7.33169	7.50932
AV039307	1.06023	0	1.3893	0.855569	0.979333	1.19569
Amigo3	1.62385	1.68407	2.56437	2.79818	2.43399	2.34604
Trnp1	22.04	18.521	29.563	27.4631	30.8933	29.1804
Tmem107	2.24448	2.20508	3.90537	3.03685	3.38339	2.83442
Rnf121	7.57422	5.79616	10.0592	9.24816	9.90696	9.54843
1110032A03Rik	3.59461	3.76549	4.69742	6.27481	4.35821	4.79486
Pum2	21.1065	6.52977	20.0745	18.9893	21.8105	20.7749
Slc30a5	17.5368	18.9084	26.135	25.1124	14.4885	14.3325
Csf2ra	3.79415	3.13507	4.966	5.40097	6.99826	3.82152
Cln8	8.72879	9.72851	12.6521	13.6801	6.6363	6.27958
Tmem60	19.2602	22.0265	30.1411	27.7984	21.0413	18.5963
Gclm	60.1787	59.1303	84.3591	81.5839	41.4285	42.0902
4933412E12Rik	0.387935	0.277291	0.763095	0.926655	10.0747	8.25256
Fam214a	5.01596	5.13305	8.05658	6.7623	7.07219	6.72598
Npy1r	0.335465	0.225053	1.18345	0.360315	2.73933	2.42489
Acsf2	0.43911	0.440817	0.958323	1.02733	1.75272	1.97589
Hsp90b1	152.556	145.063	196.4	216.239	196.77	207.497
Nbr1	30.877	29.8421	42.0897	42.6987	17.6356	17.5419
Zfyve21	8.07951	9.18135	10.3292	14.3212	13.84	13.0445
Osbpl2	11.906	14.0051	19.593	17.0261	8.92802	7.84266
Mdfic	8.99893	9.12701	12.8452	12.9983	18.4686	18.7862
Mon2	7.06749	7.36626	8.56467	12.1697	7.13621	7.32571
Obox6	0	0	0.535593	0.229956	0.969102	0
Cpt1a	16.07	17.6332	22.9962	24.3721	18.1951	19.1245
Atp6v0d1	79.3698	81.9365	113.986	109.819	92.7078	85.4949
Ift172	0.076972	0.305913	0.679273	0.615201	0.490334	0.386713
Sucnr1	0	0	0.193956	0.571029	0	0
Cst6	2.97908	3.15592	4.25817	4.98553	0.953795	0.881107
Mir763	0	0	0.76417	0	0.037024	0
Snord38a	0	0	0.000111	0.763715	1.69431	1.94883
Cpeb4	11.5107	8.96991	13.7678	15.2888	6.02716	7.90517
Tmem144	3.14473	3.25062	4.86178	4.73582	2.36149	2.24114
Gpa33	0.570449	0.644071	0.93095	1.50957	0.111895	0
Tgfbr1	6.24887	5.58955	7.94824	9.16505	8.26969	9.04288
Zer1	5.06103	4.54091	6.83546	7.18797	5.96173	6.12671
Zfp292	4.34079	5.2058	6.66762	7.27923	5.32289	5.12706
H2-K1	37.1976	36.2308	51.5545	50.5758	34.5679	36.3153
Rreb1	3.80034	4.32095	7.33622	4.63565	6.43835	5.83183
4933431E20Rik	1.30301	1.97374	2.95666	2.32732	1.60304	0.980485
Mir466i	0	0.378165	0.760839	0.5205	0	1.68122
2019-09-03	0.56875	0.57828	1.24076	1.10132	1.22715	0.839999
Crlf2	12.8762	5.35877	19.1412	6.76776	15.1533	5.93866
Tagap1	14.1309	15.8314	20.8527	21.2274	12.4706	13.2703
Hspb9	0.663825	0.500903	0.945329	1.41833	0.575754	0.44948
Iqck	0	0.14965	0.25482	0.707882	0.388526	0.236447
Zfp862	5.17524	4.38305	6.78354	7.14456	4.98163	4.99069
Leprotl1	25.757	25.7414	36.2367	35.4821	30.6535	30.028
Acsl1	2.46776	2.62259	3.54048	4.22766	2.50478	2.70285
Helz2	1.51205	1.43205	2.50145	2.30925	4.05622	3.85917
Thnsl2	0.867518	0.375892	1.33267	1.13506	0.928795	1.29887
Tasp1	2.00803	2.55989	3.66439	3.38202	2.00019	1.63482
Lsm10	31.6924	0.005294	0.000791	44.4012	27.9206	0.024263
Cyb5d2	7.5539	6.23355	8.97546	10.7639	9.45063	8.5684
D4Wsu53e	59.1716	61.5716	81.5395	85.4776	92.9292	87.8571
Pi4k2a	24.2906	24.5127	36.0245	31.921	22.5716	24.3076
Dnaja3	22.8103	18.801	26.9587	31.062	14.0019	13.3433
Tcta	8.27285	9.20907	11.1481	13.6547	17.9156	15.9527
Islr2	0	0	0.47762	0.273744	0.354581	0.117675
C1s	8.70036	6.95996	10.9748	11.3183	1.19128	1.27995
Trpv3	0.261334	0.074026	0.45475	0.757219	0	0
Pisd-ps2	5.52808	5.19341	6.67363	8.82151	7.09005	6.88191
Pold4	38.2473	37.852	52.6995	52.7041	44.2939	44.5113
Egfr	5.1736	4.87175	6.93417	7.62757	12.6394	13.1238
Tmco4	2.36897	2.1921	3.31148	3.70926	1.54849	1.70318
Pcyt1a	24.754	27.8822	35.8329	37.2826	20.8474	19.1331
H2-Aa	0	0	0.390745	0.358761	0	0
Mxd1	3.22119	3.20066	4.73065	4.84623	2.1791	2.25204
Tollip	39.6169	43.8569	55.4734	60.0106	35.3493	36.6798
Lamp2	74.2937	70.7335	100.81	99.2613	124.226	123.679
Bach1	12.2095	12.41	17.956	16.6221	9.37438	10.3374
Cpox	28.6061	26.1855	36.5827	39.4426	11.2449	10.7535
Ptpdc1	4.42339	5.83535	7.57372	7.26834	5.42384	5.18538
Vps11	9.56868	11.5768	15.8533	13.932	10.9494	10.567
Stam2	13.1311	13.8397	19.6186	18.1641	16.0298	15.5527
Wnt10a	0	0.208164	0.613095	0.418037	0.351546	0.484936
Cyb5d1	7.53383	10.3773	13.7766	11.5529	12.9066	12.7174
Gm16677	0	0	0.744918	0	0	0
Ube2v2	9.15567	1.44971	7.84971	7.45004	6.56501	6.25824
Tspyl2	21.47	24.8444	30.301	34.0052	31.0743	32.4559
Alg2	36.1616	39.7816	51.8406	53.1107	33.0612	34.1592
Fchsd1	1.11921	1.22139	1.94155	2.01423	1.62619	1.38885
Slc17a5	3.35848	4.19158	4.91974	6.18192	3.75685	3.09656
Maged2	7.45206	9.23196	8.93166	14.6947	31.48	32.7271
Kat8	5.09062	4.71198	7.1902	6.99749	4.2695	4.15619
Lipa	9.15376	11.2972	14.9065	13.8787	22.0498	21.7387
Cep44	1.49758	0.047939	0.829536	2.03149	0.647585	0.852487
Mapk12	0.524817	0.05619	0.966365	0.571096	2.30726	1.84821
Golph3	184.352	172.801	244.424	245.766	73.347	76.405
Hiatl1	24.3499	8.19129	22.8652	22.4626	16.0227	15.4712
Hist1h2be	6.66207	1.61695	6.05184	6.03135	7.96852	7.06136
Chrm3	6.97019	6.29365	9.5175	9.39363	0.123179	0.220412
Lztfl1	3.90223	3.05899	4.90572	5.36767	3.22105	2.67404
Gm3230	0.352244	0.223621	0.55241	0.975365	0.324754	0.492657
Sphk1	4.22493	4.98032	6.03075	7.31351	8.10199	10.3637
Hoxa11as	3.32599	3.16623	3.10127	6.52631	3.62172	4.32628
Slc35c2	17.7324	14.94	23.8496	21.6104	15.1182	16.2097
Rell1	33.1193	33.0937	47.0605	44.3078	13.7313	14.6994
Ppa2	2.77348	2.97147	4.59575	4.00022	3.18341	2.48174
Slc6a15	6.612	7.1902	8.95061	10.6644	5.8485	5.82262
4930487H11Rik	0	0	0.735497	0	0.499097	0
Abcb6	4.92343	5.85585	8.52476	6.94378	1.98294	1.78662
Prosc	16.5811	18.2285	23.2423	25.0708	18.9341	16.6361
Adamtsl5	18.0934	19.2317	25.0446	26.6982	12.8946	10.9293
Zfp330	31.0018	26.3071	37.3968	41.6414	15.8396	19.0372
Atraid	23.713	20.3002	30.0718	30.7894	29.6549	20.7258
Zfp764	4.70097	3.55452	5.74484	6.2656	3.9699	4.44876
Rab5a	40.1004	35.8937	49.2207	55.3181	41.4361	38.4375
Srp9	72.7509	81.3622	111.477	99.7234	83.2493	86.8064
Dbp	3.1638	3.70356	4.94463	5.16503	4.8411	3.55652
Tmem214	16.0802	17.126	22.6228	23.4452	17.7723	17.1137
Serinc2	0.675199	0.470494	1.18892	1.10541	7.06151	7.60826
1700096K18Rik	1.54715	1.83407	3.25919	2.08489	1.34859	1.06884
Dusp10	9.62716	10.4388	14.1625	13.9501	29.1127	28.4833
Snora70	12.6277	20.4753	22.5291	23.3631	9.6807	10.9918
Herc4	2.99696	8.38304	9.88913	6.35825	3.54167	2.22798
Lrrc39	1.50301	2.05649	2.92617	2.65521	1.75808	1.57363
Wdr47	4.73279	4.29417	6.75319	6.2805	3.91871	4.01753
Eif2d	6.25421	6.1414	8.29768	9.32855	5.70162	6.15777
Flot1	8.90071	7.27507	11.4957	11.2838	15.8482	17.0553
Phf1	4.44069	4.07198	4.7595	7.56855	6.24548	6.10969
Foxo6	1.44118	0.792762	1.74662	2.02325	0.212359	0.246214
Mknk1	13.9564	12.275	19.3012	17.1717	8.50693	8.22683
BC005537	52.6398	51.6729	67.9883	74.8677	42.2157	39.4619
Acp6	6.09708	4.83445	8.02029	7.59936	3.55719	4.99421
Steap1	8.8955	8.53939	14.308	10.1693	33.7586	26.6248
Snx20	0	0	0.501005	0.22363	0.291233	0
Wbscr27	5.12393	4.03891	6.57617	6.63087	3.14153	2.99771
1700092M07Rik	0.746956	0	0	1.74201	0	0.818477
Pex11a	2.30252	2.06035	3.41071	3.25578	1.14675	2.34651
Fbxw4	3.74779	3.89993	5.09057	6.04967	4.45649	4.22159
Gm5512	1.26596	1.40725	1.94563	2.41926	1.08571	1.45435
Fndc3a	8.17388	8.63201	11.8548	11.7569	9.30556	8.26346
Spata2	15.0042	13.5409	19.2165	20.3785	10.6899	9.68043
Mnt	36.5459	34.7551	48.0994	49.7049	16.4195	17.8328
Serac1	3.06807	2.57906	4.12879	4.28321	1.82054	1.55509
2019-03-08	14.3685	15.9756	21.0459	20.9921	13.339	12.7039
BC017158	8.8908	9.84055	12.6883	13.5313	7.27897	8.75095
Eif3m	0.054445	0.963328	2.10773	0	2.31531	1.77082
Brwd1	3.04548	2.88612	4.43781	4.35787	1.82731	2.63113
Hcfc2	1.88582	2.02937	3.03074	3.02033	3.41697	3.35031
Mir212	0	0	0.722051	0	0	0.526895
Mir18	0	0	0.722051	0	0.740475	0
AF357355	0	0	0.722051	0	2.72193	0
Fbxo27	1.77821	1.58084	3.04823	2.24298	2.76476	2.44374
Ccdc71l	19.7707	19.3261	27.2361	26.6775	11.5608	11.8926
Srgap1	7.42966	7.30074	10.073	10.6861	3.2622	2.56044
Cog5	1.02529	1.51679	2.09889	2.07807	0.447009	0.895648
Sirt6	8.92389	8.36068	13.0653	11.1492	10.9266	9.70977
Zfp941	2.48239	1.9973	3.45445	3.35293	1.87505	1.64709
Elp3	16.5682	17.7463	23.6501	23.703	12.6131	12.7386
Nr1d2	12.5436	11.7518	17.7739	15.9619	10.2548	10.3613
Slc5a5	0	0.123377	0.425389	0.459967	0.26804	0.131481
Agap1	3.66432	3.42835	4.5714	5.784	3.49971	3.43116
Efcab9	0	0.180728	0.149023	0.814187	0	0
Inpp5b	6.43913	7.53442	9.55915	10.146	7.53244	8.00914
2610035D17Rik	5.26119	5.57856	8.16252	7.28213	1.52883	1.50912
Surf6	25.8567	24.2586	35.2236	33.5812	16.2184	17.4912
Arl5b	4.5852	4.50049	6.85362	6.20597	3.23164	3.2873
Pomt2	3.03915	2.54918	4.36317	3.94494	3.48231	4.25686
Tmprss11bnl	0.213193	0.274363	0.656826	0.721829	0.264763	0
Gps2	4.88441	4.05658	7.51338	5.34357	4.40897	6.46394
Klf9	30.7513	32.4746	44.799	41.771	10.5762	11.4333
Ccng2	7.25867	7.79195	10.6089	10.5389	15.7389	15.1273
Mir2861	5.65841	2.54048	4.50841	7.3371	5.08399	6.77827
Ttbk2	2.13365	1.86925	3.08126	3.06689	2.14606	2.20919
Slc19a3	0.744401	0.273709	0.830213	1.26632	0.286579	0.322445
Hyal1	3.89303	3.82706	5.41334	5.77979	6.00966	4.94361
Tha1	1.96772	1.22839	2.90114	2.15146	0.130589	0.286137
Wbp5	122.403	143.151	181.355	179.737	342.08	330.814
Dyrk1b	5.79368	5.84341	8.47596	8.02662	4.77532	4.45064
Mir3067	0	0	0.713455	0	0	0
Soat2	0.31334	0	0.576764	0.561773	0	0
Exd1	0.099184	0.198184	0.696785	0.419996	0.390243	0.121932
Aip	25.4169	21.9117	34.4401	30.4774	21.2221	25.7971
Gm7694	4.46592	5.26006	6.40581	7.50012	0.260219	0.133592
Cplx2	2.25875	2.02738	2.93145	3.59247	6.9573	6.73264
Vps36	4.13454	4.39748	8.04852	4.2321	3.09007	3.84477
Rbm10	0.402579	3.96692	2.1626	4.4738	2.66928	3.66127
Dcun1d3	10.7823	10.5479	15.2183	14.4143	10.0498	3.75936
Dnajc10	20.7035	18.1216	26.9694	26.3835	24.5758	27.6651
Lysmd1	2.54538	2.20125	4.4023	2.74413	2.34237	1.70441
Cul9	0.765189	0.816275	1.31673	1.53818	0.726561	0.74999
Cgrrf1	17.4928	17.0366	24.0779	23.4357	18.3502	20.6304
1700094D03Rik	0.856883	0.534899	1.37001	1.22694	0.833344	1.12616
Rasa2	1.23763	1.45654	2.09167	2.26998	2.89655	3.01107
Itpr2	0.475935	0.405693	0.814013	1.09027	0.456493	0.356828
Ogfrl1	0.392953	0.646078	0.983652	1.13384	4.45043	5.0366
Trmt61a	17.2715	9.7593	20.0211	17.3054	7.44653	15.1838
Zfp874b	1.7725	1.56553	2.38327	2.84742	1.50686	1.20314
Pdia5	4.48822	2.20761	4.64384	5.13318	4.64886	2.85579
Trim66	0.051046	0.039033	0.42024	0.410293	0.357803	0.247266
Tvp23b	19.3032	19.4833	27.8514	25.3827	16.5732	17.3693
Smcr8	30.4424	30.9041	43.0757	40.7056	27.3758	30.4024
Nfx1	16.1874	16.5501	22.5795	22.4526	13.5748	13.2542
Cd82	6.42399	8.57488	9.0686	11.9452	4.94672	5.55875
Utf1	0	0	0.186737	0.520864	0	0.108352
Fam84b	3.56498	4.12092	5.66868	5.43885	22.1126	20.0496
Dnajc3	25.7614	26.1144	35.4559	35.4512	24.403	24.7511
Il18	0.605272	0.903117	1.52706	1.22037	0.294565	0.653649
Usp53	2.765	3.27441	4.10833	4.76842	3.34417	3.29363
Glce	15.4496	12.8693	19.4382	19.5731	18.8648	19.519
Slc35b1	9.97732	10.9956	14.1186	14.9521	10.3823	10.995
Dnajb5	2.47853	2.90992	3.12847	4.86377	12.3583	13.1637
Zfp112	0.923569	1.18682	1.47087	2.08751	1.08503	1.13504
Rxrb	13.093	13.3319	19.2263	17.2111	9.33801	9.31278
Tnfrsf4	0	0	0.386847	0.317585	0.18344	0
A230056P14Rik	0.879263	0.859289	1.6102	1.44483	1.06772	0.992828
Dennd4a	1.91589	2.30828	3.44763	2.96702	3.52001	3.09053
Ctla2b	0	0	0.33616	0.367398	1.6446	1.65291
Dcaf10	10.3983	10.2755	14.0198	14.6279	6.64528	6.19442
Phactr1	0.468084	0.480057	1.15364	0.831046	0.804419	0.85024
Dusp18	13.9591	13.5202	18.7482	19.0936	7.5863	7.30192
Zbtb10	6.15283	5.61811	7.8882	8.7222	2.45623	2.55258
Tbc1d30	0.596079	0.479865	1.02666	1.13018	0	0.049044
6230400D17Rik	0.639449	0.579943	1.29743	1.05325	2.03426	1.52232
Zfp46	7.04148	5.24549	8.82453	8.48233	8.14583	7.20832
Cog8	18.4466	19.9513	25.0619	27.5136	15.3612	16.0362
Col17a1	0.225226	0.084854	0.573131	0.54675	0.721122	0.807224
Akap9	3.58759	2.97496	4.76448	4.79959	3.79233	3.79807
Mir1906-2	1.19758	2.87164	1.98092	4.2147	15.6055	11.3705
4932415G12Rik	0.493266	0.491418	1.27112	0.758829	0.70719	0.955786
Hoxd9	4.74202	5.75104	7.54264	7.32555	2.46347	2.22741
Rrp8	18.1556	16.7774	32.2347	15.6323	19.8219	20.9031
Atp5sl	8.9063	7.45874	11.9169	10.8731	4.02177	4.86064
Commd4	15.4333	17.9237	24.257	21.4569	12.5121	10.1895
Tlr2	3.01648	1.59247	4.07343	2.84481	2.02859	2.06177
Vwa1	1.618	1.78776	2.78756	2.50667	0.834213	0.837843
Tbck	0.671181	0.431063	0.984889	1.20075	0.76345	0.860481
Ica1	3.2934	2.75012	5.22945	3.62123	2.40871	2.20742
Igsf11	6.83768	7.79757	10.4906	9.94946	7.07623	7.05276
Tmub2	27.8177	27.9315	38.4269	37.4735	26.6517	23.9792
Cd79a	0	0.066397	0.399114	0.388185	0	0.034782
E2f6	5.34619	24.4474	17.9257	22.9487	2.88646	30.5732
Slc35b3	6.24179	5.71289	8.03143	8.78055	5.24951	5.49237
Ankrd12	3.47357	3.74486	5.48096	4.94607	5.3239	4.78865
Mira	10.7378	6.56005	11.2678	12.7451	8.69454	8.81027
Cd5l	1.28808	1.00701	1.96588	1.82317	0	0
BC022687	14.0539	13.5393	19.5396	18.341	16.7493	19.1463
Gnas	612.001	303.808	619.614	615.078	538.636	590.617
Gm10638	3.29777	2.86142	4.80784	4.18464	4.5842	4.70363
Fiz1	27.2494	25.7534	37.917	34.1823	20.9919	23.2789
Ifngr1	19.1608	20.7589	28.8874	25.5853	34.0973	33.601
Dleu2	0.435002	0.848028	1.43489	0.987688	0.820164	1.17541
Adck1	3.84422	2.20438	4.83931	4.00101	2.06567	2.151
Ankrd16	5.12919	6.24385	8.10681	7.90289	5.42209	7.85183
Akt1s1	133.706	125.133	173.483	175.734	146.637	144.059
Larp1b	4.61477	5.73969	7.82773	6.80078	3.51355	3.79069
Pdk2	2.03564	2.55323	3.5153	3.35164	3.18303	2.86346
Stxbp1	12.5366	13.393	18.3133	17.2708	18.579	19.8928
Irx1	51.4411	50.2525	70.8846	66.6411	72.503	84.3861
Rgma	2.7209	2.46343	3.54348	4.12021	5.60405	6.76719
Capn6	1.48137	1.07639	2.55636	1.57372	3.20224	2.44513
Gm13845	0	0	0.530303	0.159347	0.259627	0.396939
Exd2	8.9564	9.20334	12.2564	12.8525	6.53806	6.66055
Supt20	0.543769	0.586031	0.847174	1.3612	0.937059	1.12304
Nkx6-2	0.797466	0.646911	1.53573	1.09442	0.078435	0.073232
Pttg1ip	125.601	135.6	171.998	179.811	136.239	134.656
Timd2	0	0	0.450001	0.238398	0.548252	0.132876
Zbtb9	8.80318	7.423	10.9257	11.5726	5.22898	6.1511
Nars	67.5268	63.6517	87.9047	89.0913	77.93	81.9745
Npdc1	7.41499	6.5286	9.05574	10.3675	24.6997	29.9194
Mir1934	0	0	0.687253	0	0	0
Slc38a1	23.1175	23.2855	31.278	31.7572	14.7537	15.123
Cabp1	0.812262	1.18677	1.18908	2.1835	0.709253	0.131335
Snd1	42.2362	38.5326	57.8762	51.3145	31.689	33.3053
Nnt	5.56414	7.42495	4.05865	14.077	2.5308	2.7519
Supt4a	39.9414	42.4215	54.1503	57.1714	27.6479	29.656
Parp6	2.64201	3.12281	3.70591	4.72408	2.51449	1.79868
3110062M04Rik	1.80651	4.80577	2.48466	7.08354	5.20605	1.46381
Bglap	2.27055	3.1972	5.06727	2.96188	0	0
Kat6b	4.43686	4.54823	6.62511	6.12522	3.52251	4.18897
Fstl3	19.0547	15.9646	23.6471	24.0547	42.3149	43.856
Zfp36	94.8915	85.6619	117.242	125.831	102.426	103.02
Wars	60.277	56.6229	83.8697	73.7178	37.7752	37.7699
Dlg3	1.85747	3.05898	4.03381	3.24935	10.3431	10.7066
Gigyf1	4.70279	4.24959	6.59366	6.10569	6.20511	5.84295
Cpm	0.740732	0.595356	1.36029	1.11702	0.857853	0.877075
Ahcyl2	6.9854	6.61834	9.28344	9.65385	6.59451	6.56627
Fndc1	0.480817	0.293418	0.974385	0.748084	0.950292	1.04184
Zfp446	0.988534	0.995327	1.54419	1.80102	1.19925	0.818761
Pmch	0	0	0	0.683241	0.37263	0
Klhl22	18.4527	18.7547	25.7078	24.8851	44.9589	42.0917
Sertad2	7.2394	14.3648	20.0114	9.63682	22.3245	21.1783
Gosr1	15.1357	15.4339	19.9052	21.7623	14.6211	13.9576
Ascc3	4.3608	4.39177	6.22586	6.18822	3.67793	4.04782
Sec61g	1.75868	4.50419	8.03227	1.04141	0.943916	0.436826
Fam73a	1.77603	2.29811	2.98305	3.15506	2.70948	2.54341
Atp6v1g1	111.48	121.496	154.979	157.803	147.504	141.412
Thrb	3.53518	3.85283	5.12197	5.45421	0.644747	0.636437
Wdr34	0.832754	2.24694	2.26455	2.53999	3.52652	3.63383
Nipal2	0.656408	1.02386	1.20372	1.72583	0.205881	0.057687
Malat1	89.0872	71.096	103.659	111.563	94.618	103.499
Tusc5	0.127685	0	0.36716	0.481827	0.05147	0.042424
Kdm4c	3.80792	4.86496	5.80684	6.48326	1.27236	3.75243
Zkscan7	1.72577	1.79948	2.75592	2.6417	1.16354	1.94379
Snn	19.0664	19.0169	25.5153	26.1481	35.1417	34.9373
Abcg1	0.155146	0.067265	0.44529	0.52999	1.54952	1.29848
Necap2	50.7856	43.4182	59.6694	67.1171	36.5529	39.1699
1700003M02Rik	0	0	0.537751	0.139367	0	0
Bbs9	0.438178	0.574058	0.964614	1.06623	0.661969	0.685983
Tmem98	13.1063	13.4839	18.6836	17.5709	29.2581	29.7766
Ggps1	16.8677	18.6323	23.6313	24.5421	13.7376	14.4622
Zfp358	14.4094	14.4736	19.7151	19.5938	19.0758	18.4576
Irf2bp2	31.7893	35.2986	44.9297	45.4659	63.4028	64.134
H2-Ke2	32.2922	31.5721	43.8311	42.2509	32.1938	30.0295
4930565N06Rik	0.165175	0.23	0.594532	0.607195	0.462183	0.290462
Tsku	0.084927	52.4118	0.129288	70.7183	56.9988	0.176807
Fhit	0	0.444086	0.583785	0.683234	0	0.389575
Mcoln2	0	0	0.557596	0.115706	0	0
Zscan25	13.3468	12.942	17.7838	18.0251	10.7377	10.9344
Zfp516	10.904	18.3951	19.356	20.4762	11.5294	11.8978
2310001H17Rik	0	0	0.447984	0.224786	1.06642	1.31762
Dis3	3.63194	3.38792	4.796	5.25725	6.2024	3.08797
2019-03-09	1.91448	2.17084	3.04138	3.08814	1.27578	1.17243
Fam46a	2.14116	1.96877	3.07264	3.08717	4.1852	4.08279
Cog3	7.92509	8.21225	11.0443	11.1779	9.17205	8.99457
Cd47	13.5919	15.475	20.0155	19.4587	30.4373	27.2456
Nsg2	0	0	0.547413	0.121902	0.474722	0
Elf1	15.9691	15.7399	21.0716	21.9108	14.8057	11.9853
Map3k2	4.24065	4.18067	5.6476	6.2585	6.22332	6.20602
Rab3gap1	9.49935	9.97484	13.7143	12.9379	7.61333	6.45488
Mms19	2.77691	2.36105	4.25594	3.26742	3.40204	3.7314
Lmf1	3.87168	1.98831	4.50638	3.97972	4.43543	2.46276
Gm11627	0	0	0.667657	0	1.85064	1.51757
Ppard	22.3659	23.7618	29.7417	32.4337	29.4041	29.4464
Nampt	20.7417	21.0259	28.2974	28.0633	8.68277	8.17504
Eml6	0.255066	0.203564	0.530973	0.747381	0.200137	0.140233
Padi2	0.789573	0.667499	1.19851	1.41095	0.053847	0
Sh3tc2	0.344737	0.304222	0.730162	0.801219	0.237718	0.199943
Gareml	0.408569	0.29884	0.782024	0.825174	5.38191	6.38827
Letm2	1.19381	0.995392	1.7573	1.82401	0.929237	0.607406
Ina	0	0.562899	0.696275	0.718074	0.228305	0.118696
Snap23	19.0503	17.6498	25.6999	23.855	21.2777	18.5945
Hook2	1.86549	1.74987	2.70359	2.77574	1.19178	1.36742
Rassf8	10.3768	10.8454	13.3255	15.5987	22.6835	26.1137
Tgfb1	10.3657	8.98113	13.2253	13.2008	45.9297	43.3587
Snord35b	0.509447	4.38957	5.50774	1.679	6.62122	4.21665
Hoxb3	4.5708	7.5481	7.03862	9.75996	7.8028	8.48675
Gm14322	1.53463	1.38237	2.09961	2.44537	1.02384	1.23662
Mettl1	7.6603	5.37869	8.09299	9.92124	5.25857	5.83806
Scarna17	6.13	4.22426	9.78262	4.65788	7.05242	4.42985
Elmo1	0.228904	0.168336	0.62765	0.562358	0.14933	0.164498
Acbd5	11.7163	13.2651	17.1483	16.7482	13.5056	13.7888
Fam120b	9.866	9.82424	12.513	14.3439	7.3843	8.41648
Bmf	0.373137	0.633315	0.928473	1.07104	0.424019	0.237025
Meis3	3.1532	2.86646	4.45761	4.20897	5.32177	5.93672
Ccdc8	0.697146	0.812717	1.35849	1.30945	4.06739	4.79251
Bsg	117.825	192.665	130.664	282.887	420.558	409.125
Trim43a	0.090936	0.151072	0.407495	0.573205	0.584465	0.238713
Ucn2	1.05678	0.772126	1.71613	1.37361	4.70925	4.79772
Prss53	1.23082	1.16086	1.65517	2.18164	1.48598	2.04081
Plekha1	20.0296	17.8481	24.4159	26.5756	12.3862	12.6102
Klc4	8.24961	7.77146	12.2151	9.73123	4.05082	4.20772
Fam134a	29.4309	28.382	38.1575	39.3212	20.6335	22.7136
Gpr135	5.60113	6.24689	8.36086	8.03681	1.16595	1.04791
Snora21	2.47022	5.34815	1.86718	9.17665	0.752044	1.26607
Fam211b	0.714981	1.09055	1.59609	1.45932	0.92507	1.01368
Ptprm	4.98358	5.19631	6.94317	7.23575	4.75389	4.47392
Pfkfb4	18.6987	20.1531	25.5384	26.726	8.91036	9.92203
Arvcf	5.95547	5.61153	8.28253	7.7341	1.59215	1.6142
Slc35e2	5.08599	4.32517	7.01272	6.13813	5.46529	4.86499
Syt4	0.099321	0	0.394435	0.391542	0.30494	0.123261
N4bp2l1	0.172815	0.166788	0.446262	0.658447	0.341488	0.324587
Pcmtd1	10.5208	10.3625	13.8561	14.5103	10.8448	11.4413
Trim39	7.87008	9.53176	13.0165	10.7297	9.30946	8.5959
Hdlbp	54.5814	53.7673	72.7749	71.6096	73.3254	69.5636
Gm5544	0	0	0.326179	0.326416	0	0
St6galnac3	1.11333	1.42949	2.29904	1.72603	0.326971	0.045293
Hist1h4k	5.37499	4.73088	8.25328	5.79913	4.3853	8.50468
Ttll11	1.08197	1.09562	1.69659	1.8428	3.34299	3.36925
Zfp61	5.63737	5.65318	7.37401	8.24821	5.15381	4.97816
Mir1967	0	0	0.651607	0	0.090302	0.931019
Tmem106c	11.9801	10.2621	16.0311	14.0994	11.7427	9.91289
Kif16b	4.12298	3.92318	5.7637	5.55111	2.57739	2.05551
Zfp869	8.32364	9.75457	12.3805	12.2261	7.41599	5.96511
Tmem55b	57.5867	52.576	75.7533	70.8699	44.8927	44.6656
Utp11l	7.27957	6.86833	9.66884	9.72787	7.20794	4.82353
Tex40	0.194299	0	0.535519	0.371602	0.282962	0
Chchd10	33.5706	32.8033	47.1075	41.477	5.8602	3.70907
Serinc1	134.709	139.742	181.635	182.513	145.504	144.996
Rapgef1	44.9362	10.8131	36.6692	37.7841	25.5868	28.6137
A030009H04Rik	1.57566	1.27726	2.0974	2.32722	1.30676	1.71498
C78339	30.7492	23.7834	36.4109	36.4159	28.4993	30.4047
Npc2	110.89	103.87	142.784	142.109	151.445	152.573
Hist1h4h	34.5207	32.5545	45.0183	44.4013	31.3905	40.275
Cr1l	21.6666	16.8238	24.5927	26.9901	12.442	13.3146
Rac3	0.79691	0.862612	1.52617	1.31536	2.66083	2.14142
Rnf25	13.9638	11.8539	19.7164	15.0862	13.809	15.2262
Ramp2	6.02792	6.83236	8.47391	9.18401	0.303153	0.205686
Creb3	81.098	75.1289	102.03	105.219	45.6867	43.1486
Ap3d1	19.1477	17.5236	25.8226	23.3049	23.6313	22.5171
Slc25a44	18.5542	18.6774	22.7658	27.0984	18.356	19.1766
Map3k6	4.32639	3.47246	5.06473	5.8892	1.9788	1.94957
Mrm1	7.93166	8.76099	12.1127	10.5981	6.78848	6.8712
Bud31	29.2386	13.6149	42.6573	14.6349	8.56759	24.8344
Trmt12	3.86681	4.32162	5.65988	5.80708	3.96753	4.17979
Tigd2	6.3621	6.3007	8.78816	8.59104	6.83193	5.41784
Layn	2.47838	3.13975	4.15482	3.91371	28.9838	33.1651
2310039H08Rik	34.0064	35.0109	45.4686	46.3833	24.1085	30.1997
Nr1h2	23.9399	22.2151	32.7773	28.857	19.3594	17.3664
Zc3hav1	14.2948	11.5454	16.5953	18.1913	12.0616	9.83575
Uap1	22.7906	27.7243	36.4938	30.8953	26.161	31.3199
Nop14	9.7875	9.54223	14.365	11.8174	10.7394	9.80026
Dnd1	0.262614	0.618063	0.673615	1.13247	0.335764	0.686885
Trappc6a	6.28134	5.91862	9.38226	7.37847	9.44481	8.77013
Txnip	12.5563	11.6851	16.7037	15.9637	44.3015	45.8208
Alg5	9.37678	6.14152	11.453	9.68998	9.78927	6.86991
Rara	4.77297	14.442	13.1223	12.9008	19.3471	18.9269
Hist2h2aa2	133.66	141.233	186.687	176.977	106.936	104.864
Fgfbp1	18.4608	16.678	23.5933	23.4514	0.465069	0.273924
Arhgap33	0.653222	1.01282	1.47744	1.36346	0.827762	0.938749
Mdk	0	0	0.307122	0.333802	3.24904	2.7053
Trpm7	8.75508	10.0816	12.6127	12.8935	10.8833	9.8593
Arl13b	5.12867	6.14977	7.40321	8.12497	6.38327	6.42215
Sstr2	0.227313	0	0.750892	0.188669	0.086055	0.162719
Dhrs11	23.0131	20.5627	29.2145	28.9219	4.99879	6.19197
Wwtr1	87.3797	38.3818	83.0792	83.4786	54.4503	26.2886
Osgin1	4.4958	2.88789	4.68082	5.69909	3.10628	2.59788
Adamts1	8.87785	9.23377	11.447	13.0722	41.907	43.5535
Nudt18	7.34516	8.35071	11.0017	10.3305	6.06561	5.12239
Neurl1a	32.6156	12.4995	33.1288	26.9834	2.87056	3.28953
Ldhd	0.109854	0.422463	0.446527	0.890886	0.123524	0.148812
Gm16287	0	0	0.241305	0.394501	0.15594	0
Tmem30b	0.210212	0.360843	0.720181	0.668049	0.142928	0.290483
Alg14	14.9716	16.3023	18.1974	23.6509	18.3985	20.6135
Eri3	23.8527	25.6907	31.0006	34.9183	25.8507	25.4535
Chrnb2	0.078532	0.107131	0.378527	0.500793	0.075505	0.474156
Zfp958	5.75784	5.02573	7.79509	7.04478	5.81105	5.51068
9430038I01Rik	3.03729	1.00346	3.05764	2.89961	2.68142	2.21665
Pcdhb22	0.574847	0.162936	1.08731	0.519048	2.6251	2.42378
Fbxl2	1.73619	2.18347	2.75434	3.04226	2.28118	2.83138
Dom3z	10.2492	10.3974	14.7452	13.0786	9.56652	6.4965
B2m	340.5	353.015	456.028	457.865	531.702	459.346
Synpo	2.65112	2.93441	3.59758	4.39062	8.32346	7.80225
Slc25a47	1.71087	0.46299	1.34653	2.14731	2.55205	2.50606
Mfsd7a	0.316702	0.256868	0.264886	1.12207	0.381899	0.277672
Sfn	86.9494	87.9841	119.111	111.737	20.7852	19.8751
Blcap	27.2102	26.7311	34.8486	36.7663	62.132	60.3856
Ech1	9.29857	7.38682	10.3975	12.1909	11.8473	13.7561
Mylip	2.80362	1.61875	3.03616	3.41458	3.19117	3.09457
Xpot	30.4563	29.9622	39.2539	40.863	21.7059	21.1119
Gng4	0.050509	0	0.291083	0.406455	0.143953	0.275102
Npw	0	0	0.63084	0	0.36535	0
Ccdc61	4.53186	4.5633	7.55678	5.03658	2.99409	2.7244
Nek1	0.540866	1.07914	1.63508	1.12543	0.872185	0.813375
Stx3	6.25806	5.13829	8.36906	7.24785	8.51892	7.86406
Desi2	14.5741	17.6365	21.4549	21.5308	18.0761	19.5684
Zfp408	10.235	9.68706	14.2712	12.5543	10.0345	9.78624
Apopt1	14.9916	13.6983	17.9237	20.4254	11.2713	11.1722
Ubox5	4.75032	4.53132	6.46525	6.36651	4.64725	3.95172
Rab9	43.2719	45.3842	57.9368	59.2467	35.625	37.9319
Gstt3	10.8733	12.1505	15.5548	15.337	6.07594	7.11132
Btrc	1.06	1.33982	1.83375	1.94918	1.59828	1.57653
Epg5	1.89208	1.78035	2.68959	2.76487	2.61448	2.49025
Ddit4	83.9137	83.9549	110.532	110.679	73.9685	68.1278
Pikfyve	2.28955	1.74599	3.23764	2.69222	2.08224	1.67865
Rpa3	11.3106	6.76891	11.1052	13.2665	14.4793	8.13945
Rnf24	11.2554	10.4809	14.7287	14.4317	14.0808	14.9032
Tnfaip6	0.768556	0.169228	1.0497	0.806625	2.44255	3.0875
Ypel5	54.3745	58.1549	74.2312	74.0921	34.7003	33.9037
2410006H16Rik	17.0779	22.058	27.8538	24.1355	11.6425	13.7439
Dcaf6	3.26077	4.34124	5.42588	5.17508	7.18414	5.54785
Cgnl1	6.76869	6.97257	9.45235	9.20152	12.6731	10.914
Smim6	0	0	0	0.623371	0	0
Jmy	9.86942	10.145	13.1584	13.7175	7.66454	6.84417
2310061J03Rik	8.78673	9.68721	13.2448	11.608	6.60147	7.32747
Gpr56	0.287432	0.249349	0.710234	0.616858	1.95013	1.83909
Prl8a9	0	0	0	0.622776	0.216831	0
4732415M23Rik	0	0	0	0.622747	0.430817	0.288193
Fbxo2	0	0	0.622365	0	1.07411	1.57901
Atg2a	15.1619	14.9115	20.4398	19.6128	4.2556	3.87937
Cend1	2.54883	0.955985	2.54047	2.67544	6.34788	5.82992
Spata7	1.74729	1.90559	2.62974	2.78021	2.11208	2.38429
Atp5l	26.1204	45.3568	45.4349	48.8758	38.2425	25.9728
Ak5	0.241901	0.322285	0.948223	0.412203	1.08847	1.6719
Atg12	31.8282	34.859	45.7024	42.294	37.2098	35.5217
Dnajc28	0.902135	0.38424	1.2604	1.04551	0.678786	0.497773
Ip6k1	31.0417	32.5175	42.117	41.7639	26.8958	26.5021
Plxna3	0.940758	0.758027	1.29619	1.54875	2.11393	2.53244
Ptpn2	0.637214	0.587893	0.989555	1.23491	0.767708	0.794424
Cdc16	10.9211	14.6896	16.5878	17.5715	24.7747	19.4128
Sik2	2.72249	2.24136	3.65169	3.46792	3.21259	4.17216
Dym	5.90175	6.77183	7.95976	9.2557	6.4754	7.49912
Acss2	4.29875	5.65843	6.49238	7.1651	1.88611	2.32634
Vegfc	1.81086	2.5971	2.94968	3.44083	14.1425	13.4311
Abhd16a	3.66116	4.11675	4.87664	5.92256	4.66375	3.78037
Jun	96.3421	97.2233	127.322	126.611	148.946	148.982
Fam160b1	10.051	11.7636	13.8494	15.3132	9.77174	10.9631
Arrdc4	3.08831	3.00681	4.70135	3.89093	7.46826	7.62524
Tmem39a	8.15486	8.7802	15.6822	7.09365	12.6106	10.7143
Cx3cl1	1.99757	1.76064	3.22453	2.30962	5.92996	5.15571
Zc3h10	16.937	15.4173	21.8161	21.12	11.9103	10.85
Zfp524	16.4864	22.4801	24.7845	26.7867	12.9918	11.4951
Hltf	4.23272	4.73157	6.04758	6.28761	2.59452	2.07438
Edem1	20.9812	20.6745	26.4904	28.5804	28.2749	24.5692
Col15a1	0.91447	1.02078	1.41539	1.72828	1.57055	1.33211
Glt8d1	5.95908	4.94609	6.96284	7.90513	8.59856	9.087
Slc20a1	31.4425	33.9566	40.8368	45.2582	41.9061	40.048
Creb5	0.432321	0.067452	0.422725	0.844436	1.13571	0.617574
Fam19a5	3.06027	1.87863	3.79343	3.2752	8.96444	9.07131
Zfp119b	1.86084	2.14026	2.86979	2.97206	2.23442	2.41799
Ino80b	11.6204	14.0919	16.5968	17.6153	12.4714	14.3855
Ablim2	1.62767	2.31419	3.12187	2.64228	0	0
Hist1h3f	2.79015	2.15462	3.74721	3.32677	3.07193	4.09454
Zfp579	4.98006	5.8464	7.41267	7.34582	9.45952	8.80626
Aqp3	104.559	104.056	133.277	139.894	0.209374	0.154598
Kdm6b	8.63318	7.80239	10.4107	11.6742	9.5917	10.2779
Hspa12a	0.946706	1.14871	1.52924	1.82111	3.33401	3.80931
Ticam1	13.8193	15.5202	18.7627	20.18	12.6686	12.6428
Krt6a	30.3344	28.399	37.6902	39.6387	3.83393	4.2188
Sec23ip	14.7972	16.3235	20.8786	20.3716	15.1687	14.2827
Lrrc56	0.569031	0.677878	1.11112	1.1286	0.531557	0.395252
Zfyve1	11.5083	12.6886	16.5171	15.6898	11.7345	12.1674
Cxcl12	0.636505	0.770169	1.15682	1.29129	71.4634	70.253
Npat	5.26047	5.92248	7.85652	7.35479	7.41632	7.01045
Edn2	53.4477	58.3321	73.4632	73.0813	2.14987	1.75522
Shisa5	133.513	101.196	148.739	158.247	110.688	107
Spata5	5.44803	4.21384	6.2261	6.9946	5.43192	4.53737
Gp1bb	16.9228	17.2368	21.5646	23.6214	21.439	20.3445
Asb1	6.1298	5.60333	7.65289	8.26538	7.38598	6.94323
1700001P01Rik	0	0	0.278312	0.330573	0	0.356297
Dhdds	13.3294	10.893	14.9248	17.2756	9.22739	7.9303
Cpsf3	2.72224	5.50486	5.01676	6.32135	1.59561	1.87511
Dap	274.443	285.453	368.017	362.736	282.979	281.658
Nrbf2	14.3026	16.43	20.5607	20.123	13.7077	13.7037
Hoxa6	1.37036	0.449172	1.50618	1.47443	2.94174	1.29533
Serhl	0	0.409499	0.385849	0.755728	0.660432	0.620476
Mir30d	0	0	0.607579	0	0	0
Il11	7.01271	4.91263	8.46364	7.6897	103.606	91.9421
2810468N07Rik	0	0	0.606972	0	0.926828	0.677042
Rtn1	0.259574	0.304637	0.514659	0.827651	0.601715	0.316213
Trap1	7.05584	6.98297	9.30356	9.59848	9.74613	4.94433
Ust	1.10435	1.90616	2.33498	2.19454	4.07588	3.99791
Pcyt2	17.8506	18.2171	21.1444	26.4573	18.5382	20.6049
Foxj3	13.8702	14.5227	19.645	17.9541	11.1446	11.5691
Phf10	5.48795	6.63578	8.66484	7.7351	3.96415	4.63426
Bean1	0.303703	0.232948	0.753991	0.549786	0.561306	0.412109
Sgms2	10.7818	10.6586	14.192	14.3332	11.6444	9.68851
Lman1	27.6842	29.7749	40.8149	34.5916	37.6835	37.2191
Gpr173	0.488193	0.473383	0.892134	0.963008	0.581274	0.960932
Cfp	0.090132	0.520982	0.59705	0.801772	0.748204	1.13982
4930505A04Rik	0	0	0.603237	0	0	0
Slc7a5	46.2588	48.9413	64.6359	59.8806	35.3185	35.493
Dock1	2.81822	3.09692	3.86218	4.43896	4.15961	3.56278
Rabl3	8.20443	5.24241	8.36588	9.73628	6.85576	6.26553
Rgs3	1.25755	1.21084	1.92175	1.89254	4.01442	4.02484
Ebf3	0.351101	0.63077	0.943352	0.936576	1.94772	1.67635
Lpcat2	0.149686	0.218038	0.640046	0.440224	0.333177	0.855508
Chd2	6.13048	5.64769	8.25355	7.6688	5.40138	5.52613
Pfkp	5.95241	5.1406	7.94947	7.08011	4.22041	3.71312
Usp20	4.29692	3.7555	5.49906	5.57225	4.17754	4.28109
Hibch	4.76384	5.02463	6.29465	7.03318	4.17371	4.4187
Fam118a	3.43981	3.96325	5.8767	4.34591	8.95945	10.441
Pparg	6.97604	5.97399	8.50709	8.92056	5.7686	6.1217
Gak	12.4766	13.1655	18.4102	15.5042	13.1284	11.1548
BC048609	0	0	0.221633	0.376851	0.412983	0
Avl9	5.49179	6.4881	8.28964	7.87358	6.84552	6.684
Eva1a	5.35595	5.73745	6.90116	8.10825	12.0855	12.2252
Mettl7a1	22.1852	19.8749	28.1069	27.1295	10.1928	9.52577
Ghitm	108.77	95.9998	130.701	135.874	10.8334	69.3447
Nrgn	0	0	0.119225	0.47798	0.467593	0
Lrrc16a	0.192805	0.237985	0.685234	0.47074	2.47345	1.7814
Gtf2ird2	3.67535	3.45762	5.33966	4.51712	2.10045	2.89385
Lmbrd2	3.40931	3.63372	4.69211	5.0477	3.34606	2.88938
Tmem8	0.429392	0.925458	1.37298	0.981785	0.606727	0.459864
Tmem117	0.741871	1.04525	1.17044	1.74527	0.742209	1.08569
Stard6	1.06526	0.814565	1.67886	1.35711	1.0289	1.39603
Cdk5rap3	9.45435	10.1442	12.9502	13.0825	5.77872	4.29112
Pnpo	18.1666	15.9614	22.9812	21.9084	4.93732	4.84133
Tmcc2	2.92743	3.43082	4.12273	4.72504	22.5243	23.7096
Zfp775	2.02051	1.91771	2.91844	2.78685	2.21562	2.24774
Hemk1	2.69455	2.99286	4.16003	3.81123	3.61262	4.2813
Flt3l	0	0.15122	0.259895	0.530307	0.425472	0.285368
Ces2g	6.98888	7.06531	9.56755	9.25474	0.277775	0.391895
S100a5	2.08716	1.20651	2.76494	2.10015	0.788468	0
Rpl23a	206.589	192.984	266.48	252.2	177.291	165.148
Alkbh3	8.01773	6.30023	10.1329	9.02389	7.17748	5.80489
Mvp	17.0939	14.2937	20.9049	20.3824	19.4906	20.7607
Snph	0.056287	0.14304	0.441484	0.409826	0.579557	0.409517
Zfp263	12.9621	12.6763	16.1828	17.641	7.38319	8.27297
Lamtor3	51.2556	53.0392	68.9556	66.8121	46.702	47.2568
Cryl1	0.740966	0.941975	1.26394	1.50935	1.97644	1.28098
Stc2	9.26431	8.07302	11.1696	11.8902	4.12692	3.78219
Gnao1	0.840679	0.868777	1.50878	1.29812	2.48688	2.18465
Lrp3	1.04741	0.79672	1.65781	1.32357	2.41064	2.71802
Mir24-2	4.50902	2.98788	5.56721	4.73753	6.25597	8.52274
Ubl5	6.91132	7.14992	9.40593	9.40328	6.07669	7.15264
H1f0	100.403	102.271	131.392	131.733	54.9737	53.5944
Dio3	0	0	0.25782	0.332495	0.329804	0.074761
Zfp142	6.13119	5.62897	8.19756	7.62316	6.49385	6.74912
Pfkfb2	2.26709	2.657	3.31078	3.65651	2.25114	2.12722
Serpinf1	13.0228	14.2473	17.6758	18.2214	334.096	328.847
S100a1	55.8586	48.9892	61.8159	74.5191	37.7353	25.7651
4930430F08Rik	4.89276	4.95563	6.35149	6.98768	4.6911	5.51105
Arsg	0.7603	0.759534	1.05803	1.4988	1.08506	1.0458
Zfp12	8.49465	9.86792	11.794	12.5676	7.32235	6.88313
Spcs2	39.7496	40.4867	51.8345	52.6167	34.2962	32.8112
Napg	15.8076	15.7578	20.8647	20.5783	14.5919	13.251
Maf	1.13457	1.61827	1.89375	2.25763	5.25987	5.18388
Efr3b	0.169638	0.129851	0.494032	0.481613	0.428315	0.593921
Serinc3	39.7299	37.2805	49.9484	50.2878	55.0757	56.189
D430042O09Rik	2.52422	2.67615	3.84976	3.46684	3.37522	3.09745
Bloc1s6	10.9286	10.4292	14.2615	13.9549	9.53064	8.51444
Syf2	26.6133	32.7162	40.4892	36.8449	24.7822	29.6139
Riok3	19.0233	18.5204	25.6193	23.5313	17.5526	18.2587
Fbxo8	7.36202	8.63765	10.8221	10.4522	4.95314	5.53787
Ccdc157	1.80995	1.57953	2.57531	2.39302	3.52277	3.55978
Zfp719	5.48106	4.9951	7.34849	6.78198	5.30377	5.24921
Snord37	7.57928	9.08797	6.97528	15.1582	6.5036	4.27742
2900056M20Rik	2.47763	1.95104	3.12352	3.18666	2.32534	2.19667
Kdm5b	3.87631	4.06575	5.42162	5.42989	6.33148	5.84538
Prl2c3	0	0.71702	0.101459	1.41031	29.2438	11.029
Exoc3l	0.836623	0.795073	1.49775	1.19542	1.2759	0.65185
Tgfbi	0.147833	0.332964	0.796197	0.409553	2.53578	1.54666
Coq9	15.4003	13.9609	18.3595	20.165	12.2891	12.6499
Kcnd1	0	0.147133	0.353273	0.420676	2.1342	1.58359
Fam219a	16.6955	16.8524	23.3719	20.5508	17.1233	20.808
Mfsd7c	0.453704	0.273608	0.927288	0.595959	1.07729	1.14518
Mir1898	0	0.340936	0	1.02407	0.044607	0.415033
Rabif	36.8668	41.3081	50.2354	51.3187	27.5901	26.7951
Gm13283	0.503778	0.510579	0.92037	0.972932	0.662182	0.653206
Tbx5	0.974688	0.470388	1.0479	1.40096	1.43428	1.08469
Smek1	9.95008	11.6819	16.8121	11.7048	9.47687	9.77435
Slc6a12	9.21703	8.015	10.2211	12.6098	0.830895	0.633286
Zfp825	17.7083	17.5952	22.6622	23.4927	17.6893	14.3302
Pdia6	67.3431	65.6013	85.2373	86.9514	82.3841	93.0839
Ddb1	72.3257	72.3793	93.4935	93.8408	80.9373	82.8093
Ftsjd1	9.99886	10.2751	13.9812	12.76	6.64025	6.58197
Ubc	877.19	897.751	1169.23	1121.6	1016.54	975.87
Bicd1	3.86389	3.20935	5.13518	4.57127	0.709734	0.616495
Syne1	0.772282	1.09027	1.6965	1.28611	2.02962	1.8649
Mirg	0.663624	0.876988	1.37163	1.19482	7.28866	9.27956
BC024582	0	0	0.579235	0	0	0
Mga	6.17611	6.10758	7.99089	8.42726	6.69372	6.60793
Gga2	7.10002	7.73522	10.2769	9.43119	9.00017	8.45441
Sgsm3	2.55376	2.20738	3.4963	3.22179	2.70204	2.81395
Ugt1a1	0	0	0.088855	0.48984	0	0.095273
Cdk13	14.1654	14.3457	19.2838	18.0549	15.4113	14.6289
Stambpl1	9.41423	6.84298	10.3292	11.2083	18.2668	19.9545
Taok1	22.6404	21.2909	28.3658	28.8492	15.8952	15.4178
Polr2g	15.199	17.2187	23.6769	18.685	12.3231	13.3197
Coq10a	6.55384	5.20032	8.81559	6.91176	5.0279	5.03955
Slc24a3	0	0.0746	0.235479	0.437915	1.39792	1.53276
Hist1h3b	17.5026	13.4118	20.022	20.3874	14.2263	14.7578
Ubtf	7.91879	22.8056	20.8059	19.3541	1.98333	3.55538
Nmnat3	6.70971	7.21497	8.91171	9.60064	4.50463	3.65067
Krt20	5.26995	5.40493	6.45734	7.8678	4.95892	4.60916
Slc39a9	16.7352	15.3071	20.6003	21.2423	12.9419	12.6053
Tmem97	56.6276	65.2115	77.9312	79.4901	63.2691	63.7914
Slc25a36	12.094	13.9707	17.4046	16.7218	11.7849	12.3919
Gnl2	13.8055	13.3572	18.7496	16.7845	10.9427	10.5532
4930523C07Rik	10.5768	10.1682	14.0628	13.2103	4.37355	4.01926
Hoxd3	1.94096	1.81012	2.81799	2.58359	1.82212	1.73938
Slc22a23	4.75261	4.77922	7.06809	5.77297	2.13807	1.58104
Plin3	48.9823	48.4938	63.8999	62.081	34.5677	37.955
Tmem170b	2.11086	2.4384	3.28104	3.14399	1.42982	1.0721
D5Ertd605e	0	1.0097	1.11367	0.757447	0.953134	0.806094
Zfp512	5.96473	5.95264	8.17108	7.72882	6.32842	6.67907
Snx8	11.8945	9.67467	14.2494	14.0623	8.50294	9.21258
Afmid	2.46281	1.94745	2.75026	3.4933	2.66584	3.51434
Gm16576	0.095042	0.181158	0.512634	0.414253	0.221909	0.102336
Mdfi	0.922133	0.555873	1.58724	0.884634	5.26974	4.3027
Vamp2	11.508	10.953	15.7103	13.7404	13.1646	15.1615
Lefty1	2.64269	2.70888	4.04028	3.41058	2.6832	2.98179
Trib2	2.80013	3.10648	3.7312	4.43313	16.267	17.4233
A430033K04Rik	6.4227	5.73825	7.99616	8.20629	2.03253	1.61033
Zfyve26	4.36929	4.27048	5.72379	5.95066	2.82996	2.54328
Ddx58	0.647892	1.0815	1.29576	1.4972	4.83343	4.62955
Sde2	20.6615	18.1432	25.2105	25.2299	15.0888	13.2123
Casp9	4.4288	4.19384	6.02827	5.62207	4.68112	4.85021
Nipsnap3b	19.7779	17.0466	26.2486	21.6413	13.9723	14.1758
Chrna7	0.158947	0	0.353535	0.420452	1.8799	1.30124
Spic	0	0	0.35389	0.215565	0.383993	0
Zfp202	1.24352	1.30739	2.11094	1.7356	1.50985	1.52879
1810026B05Rik	1.28433	1.51046	2.23094	1.92879	1.18369	1.37372
Rasip1	0.280644	0.107137	0.441846	0.624498	0.293916	0.370213
Gm3086	0	0	0	0.568268	0.346482	0.144882
Mir1941	0	0	0	0.567558	0	0
Khdc3	0.355664	0.384959	0.651392	0.866756	0.919445	1.1381
Ash2l	3.27938	10.1663	8.79931	9.02662	7.00398	7.13165
Zfp771	32.119	27.0554	38.4426	38.0758	41.9067	48.3093
Hectd3	5.09825	5.06187	7.24779	6.3559	3.60655	4.10781
Itga7	0.97645	0.77745	1.251	1.56574	3.48438	3.30561
Mysm1	3.50317	3.51387	5.12809	4.44103	3.13883	2.95463
Slc2a13	0.485977	0.337075	0.838676	0.783123	3.48966	3.29984
Ccdc59	30.9879	34.4146	40.8338	43.6194	28.6787	26.9394
Luc7l	10.6626	10.9179	10.6823	17.5601	6.86769	7.4284
Cltc	43.8359	41.7535	55.7217	54.5891	57.6395	56.2652
Pld3	12.0479	9.89526	14.2044	14.4964	32.4529	35.7248
Fam84a	3.5079	2.43876	4.5454	3.64194	1.41082	2.13289
Egr2	0.81449	0.44633	0.919317	1.26083	4.12961	4.23064
Ssr1	33.1002	34.3644	42.8567	44.192	36.7836	36.6176
1700003M07Rik	1.99871	2.94638	3.34022	3.56243	1.90019	0.801521
Zfp598	33.1117	29.7053	43.5478	37.514	19.3842	20.2641
Slc48a1	120.875	126.701	162.067	155.688	94.1588	100.101
Olfr31	0.068611	0	0.488179	0.161017	0.49365	0.248857
Srd5a3	10.9166	10.5952	13.4596	14.6378	16.7919	17.1817
Rhbdl2	0.418125	0	0.514691	0.58073	0	0
Gvin1	1.18991	1.42027	2.04201	1.85923	1.65477	1.77346
Hsbp1l1	0	0	0.153284	0.406196	0.594212	0.473312
Pard3b	0.999709	0.832736	1.56894	1.33516	0.319016	0.480819
Il1rn	1.49483	0.939533	1.70628	1.96804	0	0
Cep95	0.496751	0.516258	1.10273	0.752383	0.458496	0.742187
Cgn	0.477431	0.492609	0.986228	0.813485	0.011609	0.082605
Glis3	1.76641	1.69819	2.18384	2.80626	3.24012	2.81816
Fam210a	8.20175	9.77036	12.0057	11.5348	7.25104	7.60178
Itgb3	3.23714	3.0684	4.75378	3.86738	10.5513	10.4115
Uba6	5.073	5.64847	7.61484	6.65317	9.60421	8.67408
Rhoc	255.934	246.12	323.024	319.532	300.33	279.376
Lipm	0.102015	0	0.286976	0.400946	0	0
Hoxb9	11.0622	10.5354	13.0768	15.0961	34.068	33.1698
Cdcp1	0.173211	0.084157	0.39759	0.488621	0.914769	0.687924
Mrps9	5.7078	6.44561	7.84427	8.25136	5.83611	6.16245
1700102P08Rik	0	0	0.544002	0.012899	0.479816	0.279419
Ccdc127	33.113	35.4565	43.7225	44.4948	41.0457	39.5645
Hist3h2ba	1.34519	1.06043	2.40315	1.22889	0.487877	0.433975
Parp8	2.82957	2.00723	3.26205	3.47785	7.38896	8.09845
Gdf7	0.222615	0.258218	0.657657	0.51362	0.847157	0.445275
Pts	4.89288	9.01323	8.17824	10.1534	7.50291	7.87736
Hoxc12	0	0	0.556142	0	1.99852	2.86291
Prkg1	0.186014	0.278778	0.622973	0.527006	2.43792	3.25467
Mfge8	1.65335	26.6451	2.85672	33.8616	126.489	120.836
1810013L24Rik	18.428	22.0819	26.3112	26.0072	26.6225	28.6976
Nars2	2.08309	2.13942	2.92012	3.03053	1.65087	1.56932
Zfp945	1.60832	1.90274	2.30544	2.73558	0.685649	1.21131
Uqcrq	261.867	323.996	406.64	342.422	303.9	298.511
Mir20a	0	0	0	0.555105	0	0.826606
Glb1l	1.94417	1.90702	2.74248	2.73161	2.79966	2.63175
Slc4a2	9.40257	9.62094	12.147	12.706	22.9986	24.6025
Mif4gd	5.53967	16.123	15.4152	12.8028	5.56988	6.62291
Pdp1	1.55216	2.09658	2.27029	2.94323	4.20862	4.0746
Alkbh1	9.92252	9.90986	12.9561	12.9229	9.45567	10.9931
Gramd1c	0.533818	0.17396	0.813428	0.644062	0.23095	0.610102
Zzz3	10.6717	11.6648	15.1451	13.9253	12.276	11.5921
6330403K07Rik	0	0	0.298827	0.253775	0.896821	0.916454
Tmem54	0	0	0	0.551779	0.488915	0.798257
Fam209	0	0	0.366603	0.184881	0.228447	0
1810021B22Rik	1.13211	0.344315	1.2416	1.19335	0.829408	1.21093
Cnot4	8.38302	6.5672	8.40239	11.2206	6.20972	7.24934
BC068281	1.81695	1.63377	2.40569	2.54694	1.67149	1.61417
Zfp395	1.51805	0.93152	1.86299	1.81188	2.47639	1.88993
Hsd17b11	14.4578	12.7322	16.8781	18.3445	10.6459	8.41315
Pafah1b3	13.9092	10.3821	17.3123	14.2119	23.1977	24.1182
Toe1	11.288	10.6395	13.9164	14.5928	11.3412	10.9977
Galk2	15.2264	13.5782	18.3491	18.9278	10.5713	10.0983
Ilf3	13.4536	15.2518	19.4275	17.7225	14.4812	13.975
BC048403	8.2701	8.8182	11.1834	11.1526	5.79047	6.14391
Zfp658	2.64477	3.84397	4.97598	3.845	3.4239	3.07214
Ubald1	54.876	61.1314	72.6447	75.7778	86.0101	86.3446
Ifnar2	7.84746	8.44442	9.65257	11.6605	9.17152	7.99167
Ccndbp1	17.0292	18.2876	23.1701	22.3857	12.0064	12.2569
Optn	12.669	10.977	13.9576	16.7238	3.11335	2.31375
Ndufaf3	4.29718	4.89539	6.89529	5.36749	4.94498	4.27162
Bdkrb1	0	0.107546	0.339979	0.345567	1.13451	0.736883
Ebpl	2.34468	1.73015	2.91539	2.8252	4.48041	4.8548
Vcpip1	18.4052	17.2963	23.6389	22.4	15.8607	15.8633
Cnpy2	21.3564	21.4838	26.7109	28.4159	22.5288	22.706
Hist2h3c1	12.8627	12.9155	16.34	17.0419	10.9085	11.701
Rab11fip1	6.63912	6.38794	8.92519	8.21375	1.88881	1.80874
Ascl2	1.05144	1.43745	2.26423	1.45284	0.638728	0.110313
Nfkbib	17.7671	17.468	23.6309	21.7915	13.6822	13.981
Papss2	8.50288	7.87256	10.6	10.802	8.86072	9.30816
Fam86	13.7343	13.5311	18.6351	16.6353	9.66555	8.52357
Gpr143	0.095917	0	0.432312	0.236903	0	0
Zfp414	10.6026	9.68292	15.2818	11.0947	7.25934	6.15884
Etohi1	5.58156	5.74909	7.95932	7.01372	6.89359	5.07685
Gpr182	0	0	0.264056	0.28182	0.115399	0
A230072E10Rik	0.0374	0	0.127511	0.465971	0.135651	0.042279
Grasp	27.7987	27.9997	37.5825	33.9753	15.3879	14.9773
Fxyd2	0	0.758114	0.673851	0.835075	2.30817	0.530096
Ly6d	0	0	0.544411	0	0	0
Zyg11b	13.6356	13.4557	17.4002	17.6085	7.3121	6.70955
Gdpd1	6.12975	6.52397	8.75983	7.88179	5.41032	6.00403
Akap10	7.13855	7.79441	10.2577	9.2788	6.20609	7.06736
Sptlc1	21.31	19.4175	26.9569	25.3852	15.5201	14.578
Acd	9.36906	6.32491	11.3847	9.11852	10.4356	8.56575
Zfp110	10.9921	10.7877	13.9834	14.257	12.6489	12.0245
Spg21	22.8016	21.9258	28.5695	28.8521	17.2872	18.5193
Taf8	5.2091	4.13327	6.66753	5.75546	4.90883	4.70531
Gm10560	0.274989	0	0.892624	0	0.699151	0.498055
Fam19a3	0.836799	0.553404	1.28793	1.02265	0.077805	0
Zfp677	1.94885	1.77884	2.89862	2.38362	2.05005	2.25061
Rbm48	3.51321	3.067	4.28623	4.62196	2.17379	1.94526
Ubb	1818.86	1888.81	2395.36	2317.97	1439.5	1444.51
Sox4	12.2994	12.703	15.5532	16.7671	111.013	114.021
Bmpr1b	1.20678	1.63552	1.97603	2.17817	5.72651	6.4771
Fxyd5	65.4591	91.9353	100.66	99.9064	53.709	50.4311
BC021891	0.066214	0.097948	0.404346	0.345895	0.019514	0.090452
Rlf	9.04161	8.99507	11.485	11.9768	10.1129	9.36941
Narf	5.73233	6.99053	7.93779	8.77003	5.21255	5.82805
Zfp37	2.584	2.39447	3.00625	3.85998	6.70241	6.35263
Laptm4b	26.9152	29.0023	36.6064	34.958	35.0533	37.9689
Yipf2	5.24403	6.08018	7.62935	7.29231	10.38	6.00561
Snord64	0.642613	5.39253	5.79995	2.40434	1.85119	0.526228
Tmem185b	16.0921	16.544	19.8564	22.1289	14.8597	15.1327
Proser2	0.954955	1.18195	1.21394	2.03753	0.581442	0.34544
Hmgcr	35.4481	30.4691	39.8018	44.4123	18.9177	23.064
Entpd7	2.19695	2.03021	2.8005	3.10382	3.09766	2.65159
Btg2	110.022	118.95	142.556	148.612	45.2124	46.4056
Zfyve9	0.92174	1.21776	1.75469	1.49918	0.848349	1.14373
[truncated: 20,621 more rows]
